# Supplementary material for: Crystal structure of N-(2-amino-5-cyano-4-methyl­sulfanyl-6-oxo-1,6-dihydropyrimidin-1-yl)-4-bromo­benzene­sulfonamide di­methyl­formamide monosolvate
Source: Acta Crystallogr E Crystallogr Commun. 2015 Oct 14;71(Pt 11):1322–4. doi: 10.1107/S2056989015018903 (PMC4645039; doi:10.1107/S2056989015018903)
Supplement: Supplementary file 1 [file e-71-01322-sup1.cif]

##############################################################################
#                                                                            #
# This CIF contains the data in a paper accepted for publication in          #
# Acta Crystallographica Section E. It conforms to the requirements of       #
# Notes for Authors for Acta Crystallographica Section E, and has been       #
# peer reviewed under the auspices of the IUCr Commission on Journals.       #
#                                                                            #
# Full details of the Crystallographic Information File format               #
# are given in the paper "The Crystallographic Information File (CIF):       #
# a New Standard Archive File for Crystallography" by S. R. Hall, F. H.      #
# Allen and I. D. Brown [Acta Cryst. (1991), A47, 655-685].                  #
#                                                                            #
# The current version of the core CIF dictionary is obtainable from          #
# ftp://ftp.iucr.org/pub/cif_core.dic.                                       #
#                                                                            #
# Software is freely available for graphical display of the structure(s)     #
# in this CIF. For information consult the CIF software page                 #
# http://www.iucr.org/resources/cif/software.                                #
#                                                                            #
# This file may be used for bona fide research purposes within the           #
# scientific community so long as proper attribution is given to the journal # 
# article from which it was obtained.                                        #
#                                                                            #
##############################################################################
data_I
_database_code_depnum_ccdc_archive 'CCDC 1430044'
_audit_creation_method     SHELXL-97
_chemical_name_systematic
;\
<i>N</i>-(2-Amino-5-cyano-4-methylsulfanyl-6-oxo-1,6-dihydropyrimidin-1-yl)-4-\
bromobenzenesulfonamide dimethylformamide monosolvate
;
_chemical_name_common     ?
_chemical_formula_moiety     'C12 H10 Br N5 O3 S2, C3 H7 N O'
_chemical_formula_sum     'C15 H17 Br N6 O4 S2'
_chemical_formula_iupac     'C12 H10 Br N5 O3 S2, C3 H7 N O'
_chemical_formula_weight     489.38
_chemical_melting_point     ?
_symmetry_cell_setting     triclinic
_symmetry_space_group_name_H-M     'P -1'
_symmetry_space_group_name_Hall     '-P 1'
loop_
    _symmetry_equiv_pos_as_xyz
    'x, y, z'
    '-x, -y, -z'
_cell_length_a     9.1107(4)
_cell_length_b     9.9911(4)
_cell_length_c     11.6498(6)
_cell_angle_alpha     96.482(4)
_cell_angle_beta     107.802(4)
_cell_angle_gamma     99.322(4)
_cell_volume     981.33(8)
_cell_formula_units_Z     2
_cell_measurement_reflns_used     16424
_cell_measurement_theta_min     2.5460
_cell_measurement_theta_max     30.3660
_cell_measurement_temperature     100(2)
_exptl_crystal_description     block
_exptl_crystal_colour     colourless
_exptl_crystal_size_max     0.45
_exptl_crystal_size_mid     0.40
_exptl_crystal_size_min     0.40
_exptl_crystal_density_diffrn     1.656
_exptl_crystal_density_meas     ?
_exptl_crystal_density_method     'not measured'
_exptl_crystal_F_000     496
_exptl_absorpt_coefficient_mu     2.343
_exptl_absorpt_correction_type     multi-scan
_exptl_absorpt_process_details
;
(CrysAlisPro; Agilent, 2013)
;
_exptl_absorpt_correction_T_min     0.82376
_exptl_absorpt_correction_T_max     1.00000
_exptl_special_details     ?
_diffrn_ambient_temperature     100(2)
_diffrn_radiation_type     MoK\a
_diffrn_radiation_wavelength     0.71073
_diffrn_radiation_source     'Enhance (Mo) X-ray Source'
_diffrn_radiation_monochromator     graphite
_diffrn_measurement_device_type     'Oxford Diffraction Xcalibur, Eos'
_diffrn_measurement_method     \w-scan
_diffrn_detector_area_resol_mean     16.1419
_diffrn_reflns_number     52130
_diffrn_reflns_av_R_equivalents     0.0314
_diffrn_reflns_av_sigmaI/netI     0.0198
_diffrn_reflns_theta_min     2.40
_diffrn_reflns_theta_max     30.87
_diffrn_reflns_theta_full     30.00
_diffrn_measured_fraction_theta_max     0.947
_diffrn_measured_fraction_theta_full     0.989
_diffrn_reflns_limit_h_min     -12
_diffrn_reflns_limit_h_max     13
_diffrn_reflns_limit_k_min     -14
_diffrn_reflns_limit_k_max     14
_diffrn_reflns_limit_l_min     -16
_diffrn_reflns_limit_l_max     16
_diffrn_standards_number     ?
_diffrn_standards_interval_count     ?
_diffrn_standards_interval_time     ?
_diffrn_standards_decay_%     ?
_refine_special_details
;
Refinement of <i>F</i>^2^ against ALL reflections. The weighted <i>R</i>-factor
<i>wR</i> and goodness of fit <i>S</i> are based on <i>F</i>^2^, conventional
<i>R</i>-factors <i>R</i> are based on <i>F</i>, with <i>F</i> set to zero for
negative <i>F</i>^2^. The threshold expression of <i>F</i>^2^ >
\s(<i>F</i>^2^) is used only for calculating <i>R</i>-factors(gt) <i>etc</i>.
and is not relevant to the choice of reflections for refinement.
<i>R</i>-factors based on <i>F</i>^2^ are statistically about twice as large
as those based on <i>F</i>, and <i>R</i>- factors based on ALL data will be
even larger.
;
_reflns_number_total     5844
_reflns_number_gt     5306
_reflns_threshold_expression     I>2\s(I)
_refine_ls_structure_factor_coef     Fsqd
_refine_ls_matrix_type     full
_refine_ls_R_factor_all     0.0322
_refine_ls_R_factor_gt     0.0265
_refine_ls_wR_factor_gt     0.0591
_refine_ls_wR_factor_ref     0.0611
_refine_ls_goodness_of_fit_ref     1.056
_refine_ls_restrained_S_all     1.056
_refine_ls_number_reflns     5844
_refine_ls_number_parameters     268
_refine_ls_number_restraints     0
_refine_ls_hydrogen_treatment     mixed
_refine_ls_weighting_scheme     calc
_refine_ls_weighting_details
         'calc w=1/[\s^2^(Fo^2^)+(0.0248P)^2^+0.6489P] where P=(Fo^2^+2Fc^2^)/3'
_atom_sites_solution_hydrogens     geom
_atom_sites_solution_primary     direct
_atom_sites_solution_secondary     difmap
_refine_ls_shift/su_max     0.001
_refine_ls_shift/su_mean     0.000
_refine_diff_density_max     0.763
_refine_diff_density_min     -0.386
_refine_ls_extinction_method     none
_refine_ls_extinction_coef     ?
loop_
    _atom_type_symbol
    _atom_type_description
    _atom_type_scat_dispersion_real
    _atom_type_scat_dispersion_imag
    _atom_type_scat_source
    'C' 'C' 0.0033 0.0016
                         'International Tables Vol C Tables 4.2.6.8 and 6.1.1.4'
    'H' 'H' 0.0000 0.0000
                         'International Tables Vol C Tables 4.2.6.8 and 6.1.1.4'
    'N' 'N' 0.0061 0.0033
                         'International Tables Vol C Tables 4.2.6.8 and 6.1.1.4'
    'O' 'O' 0.0106 0.0060
                         'International Tables Vol C Tables 4.2.6.8 and 6.1.1.4'
    'S' 'S' 0.1246 0.1234
                         'International Tables Vol C Tables 4.2.6.8 and 6.1.1.4'
    'Br' 'Br' -0.2901 2.4595
                         'International Tables Vol C Tables 4.2.6.8 and 6.1.1.4'
_computing_data_collection
;
CrysAlisPro (Agilent, 2013)
;
_computing_cell_refinement
;
CrysAlisPro  (Agilent, 2013)
;
_computing_data_reduction
;
CrysAlisPro  (Agilent, 2013)
;
_computing_structure_solution
;
SHELXS97 (Sheldrick, 2008)
;
_computing_structure_refinement
;
SHELXL97 (Sheldrick, 2008)
;
_computing_molecular_graphics
;
XP in SHELXTL (Sheldrick, 2008)
;
_computing_publication_material
;
SHELXL97 (Sheldrick, 2008)
;
loop_
    _atom_site_type_symbol
    _atom_site_label
    _atom_site_fract_x
    _atom_site_fract_y
    _atom_site_fract_z
    _atom_site_U_iso_or_equiv
    _atom_site_adp_type
    _atom_site_calc_flag
    _atom_site_refinement_flags
    _atom_site_occupancy
    _atom_site_symmetry_multiplicity
    _atom_site_disorder_assembly
    _atom_site_disorder_group
    S S1 0.74640(5) 0.49517(4) 0.94893(3) 0.02271(8) Uani d . 1 1 . .
    S S2 0.64492(4) 0.41433(3) 0.34915(3) 0.01389(7) Uani d . 1 1 . .
    Br Br1 0.903097(18) 1.043895(15) 0.333551(15) 0.02167(5) Uani d . 1 1 . .
    N N1 0.78069(13) 0.40042(11) 0.57992(10) 0.0118(2) Uani d . 1 1 . .
    C C2 0.70629(16) 0.30239(14) 0.62952(12) 0.0132(2) Uani d . 1 1 . .
    N N2 0.77711(15) 0.36204(12) 0.45978(10) 0.0130(2) Uani d . 1 1 . .
    H H01 0.863(2) 0.3749(19) 0.4545(17) 0.020(5) Uiso d . 1 1 . .
    N N3 0.69682(14) 0.33056(12) 0.74159(11) 0.0151(2) Uani d . 1 1 . .
    C C4 0.77293(17) 0.45373(14) 0.80858(12) 0.0147(3) Uani d . 1 1 . .
    C C5 0.87008(16) 0.55054(14) 0.77173(12) 0.0142(2) Uani d . 1 1 . .
    C C6 0.87526(15) 0.52734(13) 0.65034(12) 0.0122(2) Uani d . 1 1 . .
    C C7 0.6131(2) 0.34218(18) 0.95215(15) 0.0254(3) Uani d . 1 1 . .
    H H7A 0.5211 0.3215 0.8774 0.038 Uiso calc R 1 1 . .
    H H7B 0.5787 0.3573 1.0236 0.038 Uiso calc R 1 1 . .
    H H7C 0.6669 0.2646 0.9572 0.038 Uiso calc R 1 1 . .
    C C8 0.96232(18) 0.67418(15) 0.85179(13) 0.0186(3) Uani d . 1 1 . .
    N N4 0.64153(15) 0.17814(13) 0.56513(12) 0.0169(2) Uani d . 1 1 . .
    H H02 0.597(2) 0.119(2) 0.5990(18) 0.024(5) Uiso d . 1 1 . .
    H H03 0.633(2) 0.159(2) 0.4900(19) 0.025(5) Uiso d . 1 1 . .
    N N5 1.03702(19) 0.77174(15) 0.91924(14) 0.0298(3) Uani d . 1 1 . .
    O O1 0.95091(12) 0.60446(10) 0.60406(9) 0.01553(19) Uani d . 1 1 . .
    O O2 0.50567(12) 0.40373(11) 0.38292(10) 0.0196(2) Uani d . 1 1 . .
    O O3 0.64611(14) 0.33408(11) 0.23994(9) 0.0215(2) Uani d . 1 1 . .
    C C11 0.71531(16) 0.58768(14) 0.34507(12) 0.0140(2) Uani d . 1 1 . .
    C C12 0.68353(17) 0.69127(15) 0.41854(13) 0.0162(3) Uani d . 1 1 . .
    H H12 0.6237 0.6690 0.4703 0.019 Uiso calc R 1 1 . .
    C C13 0.74062(17) 0.82758(15) 0.41502(13) 0.0175(3) Uani d . 1 1 . .
    H H13 0.7206 0.8999 0.4646 0.021 Uiso calc R 1 1 . .
    C C14 0.82751(17) 0.85737(15) 0.33814(13) 0.0167(3) Uani d . 1 1 . .
    C C15 0.86007(17) 0.75425(15) 0.26524(13) 0.0179(3) Uani d . 1 1 . .
    H H15 0.9202 0.7767 0.2137 0.021 Uiso calc R 1 1 . .
    C C16 0.80332(17) 0.61764(15) 0.26891(13) 0.0162(3) Uani d . 1 1 . .
    H H16 0.8244 0.5454 0.2199 0.019 Uiso calc R 1 1 . .
    N N6 0.33893(15) 0.04126(13) 0.14664(11) 0.0182(2) Uani d . 1 1 . .
    O O4 0.50814(13) 0.02165(11) 0.32929(10) 0.0198(2) Uani d . 1 1 . .
    C C17 0.48080(18) 0.04576(14) 0.22375(13) 0.0174(3) Uani d . 1 1 . .
    H H17 0.5681 0.0692 0.1963 0.021 Uiso calc R 1 1 . .
    C C18 0.2020(2) 0.0087(2) 0.18574(17) 0.0322(4) Uani d . 1 1 . .
    H H18A 0.1941 -0.0837 0.2071 0.048 Uiso calc R 1 1 . .
    H H18B 0.1066 0.0117 0.1191 0.048 Uiso calc R 1 1 . .
    H H18C 0.2132 0.0762 0.2574 0.048 Uiso calc R 1 1 . .
    C C19 0.3164(2) 0.08261(18) 0.02765(15) 0.0274(3) Uani d . 1 1 . .
    H H19A 0.4184 0.1036 0.0146 0.041 Uiso calc R 1 1 . .
    H H19B 0.2700 0.1646 0.0248 0.041 Uiso calc R 1 1 . .
    H H19C 0.2456 0.0075 -0.0366 0.041 Uiso calc R 1 1 . .
loop_
    _atom_site_aniso_label
    _atom_site_aniso_U_11
    _atom_site_aniso_U_22
    _atom_site_aniso_U_33
    _atom_site_aniso_U_12
    _atom_site_aniso_U_13
    _atom_site_aniso_U_23
    S1 0.0325(2) 0.02259(18) 0.01318(16) 0.00060(15) 0.01114(15) 0.00105(13)
    S2 0.01596(16) 0.01541(15) 0.01050(14) 0.00078(12) 0.00523(12) 0.00418(11)
    Br1 0.02029(8) 0.01729(7) 0.02730(9) 0.00028(5) 0.00798(6) 0.00829(6)
    N1 0.0146(5) 0.0130(5) 0.0090(5) 0.0013(4) 0.0062(4) 0.0024(4)
    C2 0.0140(6) 0.0143(6) 0.0120(6) 0.0018(5) 0.0050(5) 0.0048(5)
    N2 0.0151(6) 0.0159(5) 0.0107(5) 0.0033(4) 0.0077(4) 0.0034(4)
    N3 0.0178(6) 0.0167(5) 0.0110(5) 0.0015(4) 0.0058(4) 0.0033(4)
    C4 0.0160(6) 0.0179(6) 0.0106(6) 0.0041(5) 0.0046(5) 0.0037(5)
    C5 0.0155(6) 0.0141(6) 0.0124(6) 0.0023(5) 0.0040(5) 0.0018(5)
    C6 0.0105(6) 0.0124(6) 0.0141(6) 0.0032(5) 0.0038(5) 0.0034(5)
    C7 0.0280(8) 0.0315(8) 0.0170(7) -0.0022(6) 0.0117(6) 0.0051(6)
    C8 0.0223(7) 0.0173(6) 0.0167(7) 0.0042(5) 0.0067(6) 0.0044(5)
    N4 0.0226(6) 0.0150(5) 0.0125(6) -0.0014(5) 0.0075(5) 0.0026(4)
    N5 0.0357(8) 0.0210(7) 0.0259(7) 0.0004(6) 0.0043(6) 0.0005(5)
    O1 0.0151(5) 0.0149(4) 0.0189(5) 0.0013(4) 0.0091(4) 0.0051(4)
    O2 0.0147(5) 0.0246(5) 0.0205(5) 0.0017(4) 0.0069(4) 0.0091(4)
    O3 0.0318(6) 0.0194(5) 0.0113(5) -0.0003(4) 0.0077(4) 0.0014(4)
    C11 0.0146(6) 0.0153(6) 0.0132(6) 0.0028(5) 0.0047(5) 0.0062(5)
    C12 0.0161(6) 0.0194(6) 0.0163(6) 0.0053(5) 0.0076(5) 0.0075(5)
    C13 0.0175(7) 0.0187(7) 0.0176(7) 0.0058(5) 0.0061(5) 0.0045(5)
    C14 0.0140(6) 0.0166(6) 0.0182(7) 0.0012(5) 0.0032(5) 0.0071(5)
    C15 0.0171(7) 0.0212(7) 0.0179(7) 0.0027(5) 0.0083(5) 0.0084(5)
    C16 0.0173(7) 0.0199(7) 0.0129(6) 0.0040(5) 0.0063(5) 0.0051(5)
    N6 0.0199(6) 0.0184(6) 0.0158(6) 0.0022(5) 0.0054(5) 0.0049(5)
    O4 0.0222(5) 0.0175(5) 0.0161(5) -0.0018(4) 0.0036(4) 0.0044(4)
    C17 0.0203(7) 0.0134(6) 0.0174(7) -0.0009(5) 0.0071(5) 0.0016(5)
    C18 0.0204(8) 0.0526(11) 0.0288(9) 0.0110(8) 0.0106(7) 0.0167(8)
    C19 0.0315(9) 0.0315(8) 0.0177(7) 0.0026(7) 0.0059(6) 0.0101(6)
_geom_special_details
;
All e.s.d.'s (except the e.s.d. in the dihedral angle between two l.s. planes)
are estimated using the full covariance matrix. The cell e.s.d.'s are taken
into account individually in the estimation of e.s.d.'s in distances, angles
and torsion angles; correlations between e.s.d.'s in cell parameters are only
used when they are defined by crystal symmetry. An approximate (isotropic)
treatment of cell e.s.d.'s is used for estimating e.s.d.'s involving l.s.
planes.
Non-bonded contact:
3.4582 (0.0010) Br1 - O1_$6
Operator for generating equivalent atoms: $6 - <i>x</i> + 2, -<i>y</i> + 2,
-<i>z</i> + 1
============================================================================
Least-squares planes (<i>x</i>,<i>y</i>,<i>z</i> in crystal coordinates) and
deviations from them (* indicates atom used to define plane)
8.0547 (0.0765) <i>x</i> - 4.9253 (0.0915) <i>y</i> + 0.8579 (0.2093) <i>z</i>
= 4.7396 (0.0731)
* 0.0000 (0.0001) C2 * 0.0000 (0.0001) H02 * 0.0000 (0.0000) H03 0.0352
(0.0108) N4
Rms deviation of fitted atoms = 0.0000
7.4457 (0.0028) <i>x</i> - 5.9260 (0.0044) <i>y</i> + 1.6748 (0.0062) <i>z</i>
= 4.4689 (0.0045)
Angle to previous plane (with approximate e.s.d.) = 7.74 (1.41)
* -0.0578 (0.0009) N1 * 0.0522 (0.0009) C2 * 0.0025 (0.0009) N3 * -0.0485
(0.0010) C4 * 0.0394 (0.0010) C5 * 0.0122 (0.0009) C6 0.1986 (0.0021) N4 -
0.2565 (0.0018) S1 - 0.3373 (0.0028) C7 0.1276 (0.0023) C8 0.2186 (0.0028) N5
0.0409 (0.0018) O1 - 0.0581 (0.0020) N2
Rms deviation of fitted atoms = 0.0411
6.0229 (0.0041) <i>x</i> - 2.3534 (0.0057) <i>y</i> + 5.9679 (0.0059) <i>z</i>
= 4.9873 (0.0043)
Angle to previous plane (with approximate e.s.d.) = 31.72 (0.06)
* -0.0028 (0.0010) C11 * 0.0004 (0.0010) C12 * 0.0025 (0.0010) C13 * -0.0031
(0.0010) C14 * 0.0007 (0.0010) C15 * 0.0023 (0.0010) C16 - 0.0142 (0.0020) Br1
0.0055 (0.0019) S2
Rms deviation of fitted atoms = 0.0022
;
loop_
    _geom_bond_atom_site_label_1
    _geom_bond_atom_site_label_2
    _geom_bond_site_symmetry_2
    _geom_bond_distance
    _geom_bond_publ_flag
    S1 C4 . 1.7392(14) ?
    S1 C7 . 1.8036(16) ?
    S2 O3 . 1.4292(11) ?
    S2 O2 . 1.4305(11) ?
    S2 N2 . 1.6707(13) ?
    S2 C11 . 1.7580(14) ?
    Br1 C14 . 1.8920(14) ?
    N1 C2 . 1.3801(16) ?
    N1 N2 . 1.3979(15) ?
    N1 C6 . 1.4150(17) ?
    C2 N4 . 1.3167(18) ?
    C2 N3 . 1.3361(17) ?
    N3 C4 . 1.3342(18) ?
    C4 C5 . 1.3971(19) ?
    C5 C6 . 1.4235(18) ?
    C5 C8 . 1.4235(19) ?
    C6 O1 . 1.2281(16) ?
    C8 N5 . 1.147(2) ?
    C11 C12 . 1.392(2) ?
    C11 C16 . 1.3918(19) ?
    C12 C13 . 1.387(2) ?
    C13 C14 . 1.391(2) ?
    C14 C15 . 1.388(2) ?
    C15 C16 . 1.389(2) ?
    N6 C17 . 1.320(2) ?
    N6 C19 . 1.4551(19) ?
    N6 C18 . 1.455(2) ?
    O4 C17 . 1.2373(18) ?
    N2 H01 . 0.80(2) ?
    C7 H7A . 0.9800 ?
    C7 H7B . 0.9800 ?
    C7 H7C . 0.9800 ?
    N4 H02 . 0.86(2) ?
    N4 H03 . 0.85(2) ?
    C12 H12 . 0.9500 ?
    C13 H13 . 0.9500 ?
    C15 H15 . 0.9500 ?
    C16 H16 . 0.9500 ?
    C17 H17 . 0.9500 ?
    C18 H18A . 0.9800 ?
    C18 H18B . 0.9800 ?
    C18 H18C . 0.9800 ?
    C19 H19A . 0.9800 ?
    C19 H19B . 0.9800 ?
    C19 H19C . 0.9800 ?
loop_
    _geom_angle_atom_site_label_1
    _geom_angle_atom_site_label_2
    _geom_angle_atom_site_label_3
    _geom_angle_site_symmetry_1
    _geom_angle_site_symmetry_3
    _geom_angle
    _geom_angle_publ_flag
    C4 S1 C7 . . 101.66(7) ?
    O3 S2 O2 . . 121.50(7) ?
    O3 S2 N2 . . 103.18(6) ?
    O2 S2 N2 . . 106.00(6) ?
    O3 S2 C11 . . 107.29(6) ?
    O2 S2 C11 . . 109.08(7) ?
    N2 S2 C11 . . 109.23(6) ?
    C2 N1 N2 . . 116.88(11) ?
    C2 N1 C6 . . 122.54(11) ?
    N2 N1 C6 . . 120.02(11) ?
    N4 C2 N3 . . 118.74(12) ?
    N4 C2 N1 . . 119.66(12) ?
    N3 C2 N1 . . 121.60(12) ?
    N1 N2 S2 . . 117.24(9) ?
    C4 N3 C2 . . 117.70(12) ?
    N3 C4 C5 . . 123.85(13) ?
    N3 C4 S1 . . 117.37(10) ?
    C5 C4 S1 . . 118.77(11) ?
    C4 C5 C6 . . 119.61(12) ?
    C4 C5 C8 . . 121.71(13) ?
    C6 C5 C8 . . 118.67(12) ?
    O1 C6 N1 . . 119.46(12) ?
    O1 C6 C5 . . 126.95(13) ?
    N1 C6 C5 . . 113.59(11) ?
    N5 C8 C5 . . 177.93(16) ?
    C12 C11 C16 . . 121.64(13) ?
    C12 C11 S2 . . 119.54(10) ?
    C16 C11 S2 . . 118.82(11) ?
    C13 C12 C11 . . 118.95(13) ?
    C12 C13 C14 . . 119.35(13) ?
    C15 C14 C13 . . 121.82(13) ?
    C15 C14 Br1 . . 119.39(11) ?
    C13 C14 Br1 . . 118.79(11) ?
    C14 C15 C16 . . 118.90(13) ?
    C15 C16 C11 . . 119.35(13) ?
    C17 N6 C19 . . 121.65(13) ?
    C17 N6 C18 . . 119.55(13) ?
    C19 N6 C18 . . 118.46(13) ?
    O4 C17 N6 . . 124.64(14) ?
    N1 N2 H01 . . 111.8(14) ?
    S2 N2 H01 . . 113.5(14) ?
    S1 C7 H7A . . 109.5 ?
    S1 C7 H7B . . 109.5 ?
    H7A C7 H7B . . 109.5 ?
    S1 C7 H7C . . 109.5 ?
    H7A C7 H7C . . 109.5 ?
    H7B C7 H7C . . 109.5 ?
    C2 N4 H02 . . 117.5(13) ?
    C2 N4 H03 . . 121.9(14) ?
    H02 N4 H03 . . 120.2(19) ?
    C13 C12 H12 . . 120.5 ?
    C11 C12 H12 . . 120.5 ?
    C12 C13 H13 . . 120.3 ?
    C14 C13 H13 . . 120.3 ?
    C14 C15 H15 . . 120.6 ?
    C16 C15 H15 . . 120.6 ?
    C15 C16 H16 . . 120.3 ?
    C11 C16 H16 . . 120.3 ?
    O4 C17 H17 . . 117.7 ?
    N6 C17 H17 . . 117.7 ?
    N6 C18 H18A . . 109.5 ?
    N6 C18 H18B . . 109.5 ?
    H18A C18 H18B . . 109.5 ?
    N6 C18 H18C . . 109.5 ?
    H18A C18 H18C . . 109.5 ?
    H18B C18 H18C . . 109.5 ?
    N6 C19 H19A . . 109.5 ?
    N6 C19 H19B . . 109.5 ?
    H19A C19 H19B . . 109.5 ?
    N6 C19 H19C . . 109.5 ?
    H19A C19 H19C . . 109.5 ?
    H19B C19 H19C . . 109.5 ?
loop_
    _geom_torsion_atom_site_label_1
    _geom_torsion_atom_site_label_2
    _geom_torsion_atom_site_label_3
    _geom_torsion_atom_site_label_4
    _geom_torsion_site_symmetry_1
    _geom_torsion_site_symmetry_2
    _geom_torsion_site_symmetry_3
    _geom_torsion_site_symmetry_4
    _geom_torsion
    _geom_torsion_publ_flag
    N2 N1 C2 N4 . . . . 2.44(19) ?
    C6 N1 C2 N4 . . . . -168.95(13) ?
    N2 N1 C2 N3 . . . . -176.97(12) ?
    C6 N1 C2 N3 . . . . 11.6(2) ?
    C2 N1 N2 S2 . . . . 100.31(12) ?
    C6 N1 N2 S2 . . . . -88.07(13) ?
    O3 S2 N2 N1 . . . . -167.13(9) ?
    O2 S2 N2 N1 . . . . -38.42(11) ?
    C11 S2 N2 N1 . . . . 78.98(11) ?
    N4 C2 N3 C4 . . . . 175.25(13) ?
    N1 C2 N3 C4 . . . . -5.3(2) ?
    C2 N3 C4 C5 . . . . -4.6(2) ?
    C2 N3 C4 S1 . . . . 174.66(10) ?
    C7 S1 C4 N3 . . . . -0.12(13) ?
    C7 S1 C4 C5 . . . . 179.14(12) ?
    N3 C4 C5 C6 . . . . 8.4(2) ?
    S1 C4 C5 C6 . . . . -170.82(10) ?
    N3 C4 C5 C8 . . . . -172.98(14) ?
    S1 C4 C5 C8 . . . . 7.81(19) ?
    C2 N1 C6 O1 . . . . 172.81(12) ?
    N2 N1 C6 O1 . . . . 1.68(19) ?
    C2 N1 C6 C5 . . . . -7.29(18) ?
    N2 N1 C6 C5 . . . . -178.42(11) ?
    C4 C5 C6 O1 . . . . 177.72(13) ?
    C8 C5 C6 O1 . . . . -1.0(2) ?
    C4 C5 C6 N1 . . . . -2.16(18) ?
    C8 C5 C6 N1 . . . . 179.16(12) ?
    O3 S2 C11 C12 . . . . 160.71(11) ?
    O2 S2 C11 C12 . . . . 27.34(13) ?
    N2 S2 C11 C12 . . . . -88.10(12) ?
    O3 S2 C11 C16 . . . . -19.99(13) ?
    O2 S2 C11 C16 . . . . -153.36(11) ?
    N2 S2 C11 C16 . . . . 91.20(12) ?
    C16 C11 C12 C13 . . . . 0.3(2) ?
    S2 C11 C12 C13 . . . . 179.59(11) ?
    C11 C12 C13 C14 . . . . 0.2(2) ?
    C12 C13 C14 C15 . . . . -0.6(2) ?
    C12 C13 C14 Br1 . . . . 179.51(11) ?
    C13 C14 C15 C16 . . . . 0.4(2) ?
    Br1 C14 C15 C16 . . . . -179.69(11) ?
    C14 C15 C16 C11 . . . . 0.1(2) ?
    C12 C11 C16 C15 . . . . -0.5(2) ?
    S2 C11 C16 C15 . . . . -179.77(11) ?
    C19 N6 C17 O4 . . . . 174.49(15) ?
    C18 N6 C17 O4 . . . . 1.3(2) ?
loop_
    _geom_hbond_atom_site_label_D
    _geom_hbond_atom_site_label_H
    _geom_hbond_atom_site_label_A
    _geom_hbond_site_symmetry_A
    _geom_hbond_distance_DH
    _geom_hbond_distance_HA
    _geom_hbond_distance_DA
    _geom_hbond_angle_DHA
    N2 H01 O1 2_766 0.80(2) 2.00(2) 2.7784(15) 165.5(19)
    N4 H02 O4 2_656 0.86(2) 1.98(2) 2.8382(16) 177.9(19)
    N4 H03 O4 . 0.85(2) 2.07(2) 2.8005(16) 143.1(18)
    C12 H12 O2 2_666 0.95 2.46 3.4096(18) 172.9
    C7 H7B O3 1_556 0.98 2.45 3.2848(19) 142.6
    C17 H17 Br1 1_545 0.95 3.05 3.6686(15) 124.3
_iucr_refine_instructions_details
;
TITL finx in P-1
CELL 0.71073   9.110731   9.991123  11.649762  96.4816 107.8024  99.3219
ZERR    2.00   0.0004   0.0004   0.0006   0.004   0.004   0.004
LATT 1
SFAC C H N O S Br
UNIT 30 34 12 8 4 2
TEMP -173
SIZE 0.45 0.4 0.4
OMIT -4  -1   4
FMAP   2
PLAN   10
ACTA 60
CONF
EQIV $1 -x+2, -y+1, -z+1
EQIV $2 -x+1, -y, -z+1
HTAB N2 O1_$1
HTAB N4 O4_$2
HTAB N4 O4
EQIV $3 1-x,1-y,1-z
HTAB C12 O2_$3
EQIV $4 x,y,1+z
HTAB C7 O3_$4
EQIV $5 x,1+y,z
HTAB C13 O4_$5
EQIV $6 2-x,2-y,1-z
RTAB CONT Br1 O1_$6
L.S.   4
WGHT    0.024800    0.648900
FVAR       5.88604
S1    5    0.746404    0.495170    0.948934    11.00000    0.03254    0.02259 =
         0.01318    0.00105    0.01114    0.00060
S2    5    0.644916    0.414333    0.349153    11.00000    0.01596    0.01541 =
         0.01050    0.00418    0.00523    0.00078
BR1   6    0.903097    1.043895    0.333551    11.00000    0.02029    0.01729 =
         0.02730    0.00829    0.00798    0.00028
N1    3    0.780690    0.400420    0.579923    11.00000    0.01462    0.01297 =
         0.00901    0.00240    0.00617    0.00130
C2    1    0.706287    0.302392    0.629517    11.00000    0.01401    0.01426 =
         0.01201    0.00477    0.00497    0.00180
N2    3    0.777115    0.362035    0.459777    11.00000    0.01508    0.01589 =
         0.01066    0.00344    0.00770    0.00331
H01   2    0.863244    0.374938    0.454493    11.00000    0.02041
N3    3    0.696819    0.330562    0.741591    11.00000    0.01780    0.01675 =
         0.01104    0.00333    0.00578    0.00153
C4    1    0.772933    0.453733    0.808575    11.00000    0.01603    0.01792 =
         0.01064    0.00373    0.00459    0.00406
C5    1    0.870079    0.550543    0.771729    11.00000    0.01547    0.01411 =
         0.01235    0.00185    0.00401    0.00232
C6    1    0.875262    0.527341    0.650335    11.00000    0.01055    0.01239 =
         0.01412    0.00338    0.00376    0.00323
C7    1    0.613068    0.342179    0.952150    11.00000    0.02800    0.03145 =
         0.01695    0.00510    0.01169   -0.00221
AFIX 137
H7A   2    0.521105    0.321531    0.877385    11.00000   -1.50000
H7B   2    0.578732    0.357253    1.023639    11.00000   -1.50000
H7C   2    0.666917    0.264622    0.957174    11.00000   -1.50000
AFIX   0
C8    1    0.962319    0.674177    0.851787    11.00000    0.02231    0.01729 =
         0.01667    0.00437    0.00674    0.00417
N4    3    0.641535    0.178140    0.565125    11.00000    0.02263    0.01496 =
         0.01246    0.00261    0.00750   -0.00139
H02   2    0.597221    0.118719    0.599042    11.00000    0.02365
H03   2    0.633356    0.158817    0.489986    11.00000    0.02512
N5    3    1.037019    0.771739    0.919245    11.00000    0.03566    0.02104 =
         0.02588    0.00052    0.00429    0.00038
O1    4    0.950905    0.604464    0.604063    11.00000    0.01509    0.01494 =
         0.01887    0.00514    0.00909    0.00127
O2    4    0.505667    0.403726    0.382918    11.00000    0.01473    0.02460 =
         0.02052    0.00908    0.00692    0.00168
O3    4    0.646108    0.334081    0.239944    11.00000    0.03182    0.01937 =
         0.01128    0.00142    0.00765   -0.00031
C11   1    0.715306    0.587678    0.345070    11.00000    0.01457    0.01532 =
         0.01317    0.00621    0.00473    0.00277
C12   1    0.683525    0.691274    0.418541    11.00000    0.01611    0.01939 =
         0.01630    0.00747    0.00761    0.00526
AFIX  43
H12   2    0.623666    0.668973    0.470290    11.00000   -1.20000
AFIX   0
C13   1    0.740616    0.827580    0.415024    11.00000    0.01747    0.01869 =
         0.01758    0.00454    0.00606    0.00583
AFIX  43
H13   2    0.720580    0.899907    0.464636    11.00000   -1.20000
AFIX   0
C14   1    0.827507    0.857366    0.338143    11.00000    0.01404    0.01662 =
         0.01821    0.00711    0.00321    0.00125
C15   1    0.860074    0.754253    0.265242    11.00000    0.01709    0.02115 =
         0.01792    0.00836    0.00825    0.00272
AFIX  43
H15   2    0.920170    0.776712    0.213690    11.00000   -1.20000
AFIX   0
C16   1    0.803321    0.617638    0.268912    11.00000    0.01725    0.01986 =
         0.01289    0.00511    0.00629    0.00396
AFIX  43
H16   2    0.824385    0.545387    0.219920    11.00000   -1.20000
AFIX   0
N6    3    0.338932    0.041257    0.146642    11.00000    0.01991    0.01842 =
         0.01584    0.00486    0.00538    0.00221
O4    4    0.508145    0.021654    0.329293    11.00000    0.02216    0.01754 =
         0.01608    0.00438    0.00364   -0.00181
C17   1    0.480802    0.045763    0.223751    11.00000    0.02026    0.01339 =
         0.01743    0.00157    0.00714   -0.00093
AFIX  43
H17   2    0.568126    0.069179    0.196273    11.00000   -1.20000
AFIX   0
C18   1    0.202026    0.008711    0.185739    11.00000    0.02041    0.05260 =
         0.02883    0.01668    0.01061    0.01097
AFIX 137
H18A  2    0.194055   -0.083671    0.207109    11.00000   -1.50000
H18B  2    0.106637    0.011681    0.119053    11.00000   -1.50000
H18C  2    0.213206    0.076210    0.257378    11.00000   -1.50000
AFIX   0
C19   1    0.316403    0.082614    0.027648    11.00000    0.03147    0.03152 =
         0.01770    0.01011    0.00587    0.00259
AFIX 137
H19A  2    0.418369    0.103587    0.014609    11.00000   -1.50000
H19B  2    0.270024    0.164605    0.024796    11.00000   -1.50000
H19C  2    0.245645    0.007504   -0.036603    11.00000   -1.50000
HKLF 4
;
data_global
_journal_date_recd_electronic     2015-09-18
_journal_date_accepted     2015-10-07
_journal_name_full     'Acta Crystallographica, Section E'
_journal_year     2015
_journal_volume     71
_journal_issue     11
_journal_page_first     1322
_journal_page_last     1324
_journal_paper_category     GO
_journal_paper_doi     10.1107/S2056989015018903
_journal_coeditor_code     LH5790
_publ_contact_author_name     'Peter G. Jones'
_publ_contact_author_address
;     Institut f\"ur Anorganische und Analytische Chemie
      Technische Universit\"at Braunschweig
      Postfach 3329
      D-38023 Braunschweig
      Germany
;
_publ_contact_author_email     p.jones@tu-bs.de
_publ_contact_author_fax     +49-531-391-5387
_publ_contact_author_phone     +49-531-391-5382
_publ_section_title
;\
Crystal structure of
<i>N</i>-(2-amino-5-cyano-4-methylsulfanyl-6-oxo-1,6-dihydropyrimidin-1-yl)-4-\
bromobenzenesulfonamide dimethylformamide monosolvate
;
loop_
    _publ_author_name
    _publ_author_address
    'Elgemeie, Galal H.'
;     Chemistry Department
      Faculty of Science
      Helwan University
      Cairo
      Egypt
;
    'Mohamed, Reham A.'
;     Chemistry Department
      Faculty of Science
      Helwan University
      Cairo
      Egypt
;
    'Hussein, Hoda A.'
;     Photochemistry Department
      National Research Center
      Dokki
      Cairo
      Egypt
;
    'Jones, Peter G.'
;     Institut f\"ur Anorganische und Analytische Chemie
      Technische Universit\"at Braunschweig
      Postfach 3329
      D-38023 Braunschweig
      Germany
;
