# Supplementary material for: Crystal structure of N-(2-amino-5-cyano-4-methyl­sulfanyl-6-oxo-1,6-dihydropyrimidin-1-yl)-4-bromo­benzene­sulfonamide di­methyl­formamide monosolvate
Source: Acta Crystallogr E Crystallogr Commun. 2015 Oct 14;71(Pt 11):1322–4. doi: 10.1107/S2056989015018903 (PMC4645039; doi:10.1107/S2056989015018903)
Supplement: Supplementary file 2 [file e-71-01322-Isup2.hkl]

# 
# h,k,l, Fc-squared, Fo-squared, sigma(Fo-squared) and status flag 
# 
data_I
_shelx_title ' finx in P-1' 
_shelx_refln_list_code          4 
_shelx_F_calc_maximum      171.39 
_exptl_crystal_F_000       496.00 
_reflns_d_resolution_high  0.6926 
 
loop_ 
 _symmetry_equiv_pos_as_xyz 
 'x, y, z' 
 '-x, -y, -z' 
 
_cell_length_a     9.1107 
_cell_length_b     9.9911 
_cell_length_c    11.6498 
_cell_angle_alpha  96.482 
_cell_angle_beta  107.802 
_cell_angle_gamma  99.322 
 
_shelx_F_squared_multiplier     1.000 
 
loop_ 
 _refln_index_h 
 _refln_index_k 
 _refln_index_l 
 _refln_F_squared_calc 
 _refln_F_squared_meas 
 _refln_F_squared_sigma 
 _refln_observed_status 
   1   0   0      230.14      269.89      2.97 o 
   2   0   0     3620.95     3704.06     12.82 o 
   3   0   0      139.54      149.15      1.75 o 
   4   0   0      228.06      224.00      2.49 o 
   5   0   0     3074.67     3155.27     16.87 o 
   6   0   0       63.97       54.61      3.49 o 
   7   0   0     1840.24     1832.24     17.24 o 
   8   0   0      512.06      501.29     10.23 o 
   9   0   0      195.62      199.20      6.73 o 
  10   0   0       82.97       96.00      9.24 o 
  11   0   0       42.28       54.79     13.54 o 
 -11   1   0      154.10      136.17     10.16 o 
 -10   1   0      897.84      918.13     18.50 o 
  -9   1   0      123.93      119.43      6.64 o 
  -8   1   0       88.82       90.51      4.02 o 
  -7   1   0       58.21       62.72      3.56 o 
  -6   1   0      722.95      712.90      9.60 o 
  -5   1   0     1275.57     1252.33     11.36 o 
  -4   1   0     2808.90     2901.07     15.40 o 
  -3   1   0     2507.95     2475.49     13.85 o 
  -2   1   0    13623.02    13222.12     42.37 o 
  -1   1   0       16.51       28.47      0.67 o 
   1   1   0     2844.36     2839.68     10.19 o 
   2   1   0      538.85      501.89      3.19 o 
   3   1   0      205.56      233.32      2.34 o 
   4   1   0      629.85      624.34      4.44 o 
   5   1   0     2612.45     2532.32     11.57 o 
   6   1   0       15.36       24.00      1.93 o 
   7   1   0      398.88      398.29      7.68 o 
   8   1   0     1106.87     1101.16     15.86 o 
   9   1   0      115.31      122.21      6.18 o 
  10   1   0      594.32      622.55     16.76 o 
  11   1   0      406.61      425.00     22.27 o 
 -12   2   0        7.59       22.30     11.92 o 
 -11   2   0       12.17       18.27      7.44 o 
 -10   2   0      130.97      141.44      7.25 o 
  -9   2   0     1168.79     1150.69     18.03 o 
  -8   2   0      242.27      252.01      6.12 o 
  -7   2   0      355.77      381.57      6.99 o 
  -6   2   0      201.42      190.90      5.06 o 
  -5   2   0     3780.45     3699.60     26.22 o 
  -4   2   0      843.66      881.68      7.39 o 
  -3   2   0    12488.56    12576.64     43.59 o 
  -2   2   0     6878.79     6895.00     26.15 o 
  -1   2   0     4725.21     4693.58     14.01 o 
   0   2   0    12177.05    11736.69     38.24 o 
   1   2   0      877.25      930.83      4.75 o 
   2   2   0     5293.91     5648.07     19.66 o 
   3   2   0        8.62        7.45      0.82 o 
   4   2   0      253.33      260.27      3.70 o 
   5   2   0      564.31      560.24      5.53 o 
   6   2   0     1870.05     1832.84     16.03 o 
   7   2   0     1284.32     1282.00     11.82 o 
   8   2   0      629.95      627.33     12.21 o 
   9   2   0       12.33       19.95      4.37 o 
  10   2   0      152.05      160.00      9.39 o 
  11   2   0      288.69      289.76     23.78 o 
 -12   3   0      101.87      111.46     15.57 o 
 -11   3   0       15.34       15.38      7.22 o 
 -10   3   0      836.57      881.90     18.05 o 
  -9   3   0      112.22      115.70      5.91 o 
  -8   3   0      489.19      491.50      9.12 o 
  -7   3   0       47.10       34.13      2.87 o 
  -6   3   0       24.51       24.86      2.84 o 
  -5   3   0      593.24      598.96      6.89 o 
  -4   3   0      418.88      341.32      3.77 o 
  -3   3   0      440.86      357.88      3.38 o 
  -2   3   0      326.61      305.87      2.64 o 
  -1   3   0      963.21      990.29      5.47 o 
   0   3   0     6489.44     6867.81     27.17 o 
   1   3   0      415.50      342.83      3.68 o 
   2   3   0     2715.83     2782.65     12.48 o 
   3   3   0      987.17     1063.19      8.75 o 
   4   3   0      277.88      270.82      6.06 o 
   5   3   0     1454.49     1499.62     12.62 o 
   6   3   0       49.04       56.36      2.88 o 
   7   3   0     2866.37     2875.33     20.15 o 
   8   3   0     2228.51     2228.85     26.12 o 
   9   3   0       72.69       75.12      6.53 o 
  10   3   0      589.95      602.19     21.50 o 
 -12   4   0        2.20       -5.82     14.01 o 
 -11   4   0       96.22       85.13      8.71 o 
 -10   4   0      170.61      162.22      9.18 o 
  -9   4   0     1071.89     1090.13     17.36 o 
  -8   4   0      187.84      182.04      7.98 o 
  -7   4   0     2063.97     2064.48     19.39 o 
  -6   4   0      234.19      235.03      3.75 o 
  -5   4   0     2128.13     2096.82     12.76 o 
  -4   4   0      362.56      422.97      4.56 o 
  -3   4   0     3618.12     3560.98     16.46 o 
  -2   4   0     3220.89     3253.95     14.92 o 
  -1   4   0      128.84      109.56      1.83 o 
   0   4   0       28.20       30.42      1.36 o 
   1   4   0     2804.27     3003.91     15.69 o 
   2   4   0     5380.35     5654.52     24.19 o 
   3   4   0      106.42       97.58      2.22 o 
   4   4   0      296.21      280.41      4.67 o 
   5   4   0      363.61      352.58      6.17 o 
   6   4   0     3157.74     3101.35     26.06 o 
   7   4   0      410.88      415.16      8.08 o 
   8   4   0      156.42      160.33      7.52 o 
   9   4   0      185.20      209.80     10.68 o 
  10   4   0        2.55        3.65      6.37 o 
 -12   5   0      312.56      321.25     24.37 o 
 -11   5   0       49.36       30.04     10.04 o 
 -10   5   0       98.36      118.76      8.07 o 
  -9   5   0      229.47      242.47      8.95 o 
  -8   5   0      605.49      592.17     13.21 o 
  -7   5   0      243.34      249.95      6.77 o 
  -6   5   0      131.34      104.62      3.33 o 
  -5   5   0      380.87      381.48      5.46 o 
  -4   5   0      753.75      641.71      6.43 o 
  -3   5   0     1951.99     1937.65     11.45 o 
  -2   5   0      633.11      686.42      5.68 o 
  -1   5   0       53.68       58.76      1.95 o 
   0   5   0     1300.63     1438.10      9.67 o 
   1   5   0       70.58       64.87      2.21 o 
   2   5   0     5599.54     5522.31     25.96 o 
   3   5   0      294.28      284.42      4.02 o 
   4   5   0      141.09      146.08      3.53 o 
   5   5   0      526.61      532.34      8.72 o 
   6   5   0      122.28      123.88      4.78 o 
   7   5   0     2167.71     2180.94     20.28 o 
   8   5   0      165.41      167.92      8.86 o 
   9   5   0      132.67      142.55      9.68 o 
  10   5   0       46.85       38.80     11.49 o 
 -12   6   0       24.09       31.87     17.89 o 
 -11   6   0       48.27       31.58      8.40 o 
 -10   6   0        0.96       -6.14      6.14 o 
  -9   6   0       28.25       41.08      5.63 o 
  -8   6   0      584.23      609.04     13.75 o 
  -7   6   0     1280.99     1281.55     16.46 o 
  -6   6   0       12.55       13.94      2.17 o 
  -5   6   0      105.97      112.16      2.98 o 
  -4   6   0        4.26        8.63      1.21 o 
  -3   6   0     2049.73     2095.20     13.11 o 
  -2   6   0     5002.81     5026.69     24.39 o 
  -1   6   0     1071.28     1056.30      9.70 o 
   0   6   0       87.30       92.12      2.81 o 
   1   6   0      243.70      255.87      4.57 o 
   2   6   0      480.19      477.00      7.03 o 
   3   6   0     1906.25     1879.46     14.75 o 
   4   6   0      983.31      990.69     11.46 o 
   5   6   0       11.48        9.35      2.51 o 
   6   6   0      541.86      531.01      9.69 o 
   7   6   0      203.37      196.07      7.29 o 
   8   6   0      242.56      238.99     10.67 o 
   9   6   0      146.10      175.56     10.91 o 
 -11   7   0       25.34       32.26     11.47 o 
 -10   7   0       34.68       29.95      6.46 o 
  -9   7   0      200.24      208.96      9.79 o 
  -8   7   0       39.44       42.22      5.11 o 
  -7   7   0      313.30      320.41      8.25 o 
  -6   7   0     1520.69     1472.83     15.00 o 
  -5   7   0        2.98        8.45      2.36 o 
  -4   7   0      671.34      641.90      7.90 o 
  -3   7   0      655.96      614.84      7.20 o 
  -2   7   0      701.64      711.48      6.96 o 
  -1   7   0     1694.89     1662.28     12.18 o 
   0   7   0      185.93      200.85      4.58 o 
   1   7   0        4.99        6.11      1.66 o 
   2   7   0      776.63      779.95      9.80 o 
   3   7   0      603.83      596.60      8.64 o 
   4   7   0      235.18      229.98      6.02 o 
   5   7   0      139.19      146.09      5.73 o 
   6   7   0      105.41      111.53      5.88 o 
   7   7   0      356.92      391.58     12.02 o 
   8   7   0      131.51      126.92     10.67 o 
   9   7   0      501.82      512.64     30.55 o 
 -11   8   0      151.35      147.98     24.33 o 
 -10   8   0       72.70       79.83      8.75 o 
  -9   8   0       63.77       78.80      7.61 o 
  -8   8   0      582.38      615.22     16.60 o 
  -7   8   0      555.60      563.43     13.86 o 
  -6   8   0      147.68      150.95      5.64 o 
  -5   8   0     1933.54     1956.54     18.11 o 
  -4   8   0      240.06      244.87      5.92 o 
  -3   8   0     3226.79     3223.43     21.78 o 
  -2   8   0      929.16      899.88      9.79 o 
  -1   8   0       91.46       97.56      3.21 o 
   0   8   0      442.20      452.81      7.77 o 
   1   8   0       71.24       72.57      3.71 o 
   2   8   0      104.71       94.54      4.15 o 
   3   8   0      184.34      197.02      5.70 o 
   4   8   0     1571.52     1600.80     17.42 o 
   5   8   0      105.36      109.18      6.03 o 
   6   8   0       99.62      117.70      7.66 o 
   7   8   0      105.83      109.64      8.05 o 
   8   8   0      380.65      353.89     31.10 o 
 -10   9   0       41.69       43.76      9.40 o 
  -9   9   0       93.96      106.42     10.05 o 
  -8   9   0       19.65       23.94      5.57 o 
  -7   9   0      678.65      706.37     16.23 o 
  -6   9   0      871.56      855.54     17.32 o 
  -5   9   0       36.55       31.67      3.45 o 
  -4   9   0      158.45      145.17      5.55 o 
  -3   9   0       26.87       30.33      3.36 o 
  -2   9   0      274.18      258.65      6.63 o 
  -1   9   0      194.47      187.39      6.31 o 
   0   9   0     1112.69     1158.23     13.44 o 
   1   9   0      138.58      132.66      4.99 o 
   2   9   0      494.96      522.89      9.39 o 
   3   9   0      158.27      158.98      6.07 o 
   4   9   0      146.64      137.41      7.78 o 
   5   9   0     1542.04     1493.04     20.70 o 
   6   9   0       98.87      118.32      7.13 o 
   7   9   0        0.42       22.17     16.34 o 
 -10  10   0       47.28       42.71     17.28 o 
  -9  10   0      161.64      168.56     11.90 o 
  -8  10   0       22.04       28.61      6.47 o 
  -7  10   0       39.47       52.18      6.33 o 
  -6  10   0      229.61      234.44      7.86 o 
  -5  10   0      493.38      480.58     10.66 o 
  -4  10   0      319.71      311.44      8.70 o 
  -3  10   0        5.49        6.75      3.48 o 
  -2  10   0      327.93      321.76      8.39 o 
  -1  10   0     1265.57     1240.37     16.70 o 
   0  10   0      115.27      117.88      5.30 o 
   1  10   0      146.61      153.32      6.11 o 
   2  10   0      199.67      204.82      7.99 o 
   3  10   0      899.87      906.62     16.35 o 
   4  10   0     1231.65     1206.93     21.07 o 
   5  10   0       52.29       56.69      6.61 o 
   6  10   0       56.88       43.55      7.99 o 
  -8  11   0       36.49       29.17      9.88 o 
  -7  11   0      264.96      257.91     11.47 o 
  -6  11   0      217.66      220.00      8.69 o 
  -5  11   0      255.05      241.53      9.08 o 
  -4  11   0      167.73      161.83      7.16 o 
  -3  11   0        9.63       17.76      3.86 o 
  -2  11   0      225.32      210.17      7.54 o 
  -1  11   0       86.28       89.93      6.71 o 
   0  11   0     2152.53     2181.14     25.63 o 
   1  11   0      131.73      134.12      7.09 o 
   2  11   0        8.13       19.98      5.90 o 
   3  11   0      172.19      186.34      9.16 o 
   4  11   0       32.10       41.54      6.48 o 
   5  11   0      783.91      779.47     29.62 o 
  -7  12   0       16.69       20.02      7.16 o 
  -6  12   0       85.61       75.36      6.48 o 
  -5  12   0      324.71      318.13     10.78 o 
  -4  12   0      192.40      200.59      8.86 o 
  -3  12   0      316.93      335.75      9.75 o 
  -2  12   0      212.76      211.75      7.98 o 
  -1  12   0      493.91      518.31     13.25 o 
   0  12   0        7.96        7.99      4.27 o 
   1  12   0      456.29      455.89     14.66 o 
   2  12   0      211.72      208.51      9.85 o 
   3  12   0      457.28      473.89     39.65 o 
  -7  13   0       20.64       48.25     19.56 o 
  -6  13   0       26.13       16.34     26.81 o 
  -5  13   0      570.49      540.28     16.09 o 
  -4  13   0      286.81      306.23     11.21 o 
  -3  13   0        2.38        3.57      4.20 o 
  -2  13   0      206.19      220.28     10.82 o 
  -1  13   0        2.02        7.59      4.82 o 
   0  13   0      326.04      285.78     17.25 o 
   1  13   0       12.04        5.02      9.56 o 
  -3  14   0      111.98       74.09     19.79 o 
  -2  14   0       55.90       32.59      7.59 o 
   1 -14   1        7.41       12.92      9.53 o 
   2 -14   1      166.31      191.12     16.23 o 
   4 -14   1       18.57       -4.95     14.40 o 
  -3 -13   1      235.49      213.88     28.35 o 
  -2 -13   1      659.44      658.51     45.54 o 
  -1 -13   1      123.95      140.19     13.95 o 
   0 -13   1        0.88        2.87      4.77 o 
   1 -13   1      221.65      237.68      8.95 o 
   2 -13   1       33.75       24.67      5.19 o 
   3 -13   1       94.41      101.10      7.78 o 
   4 -13   1      461.35      418.25     12.68 o 
   5 -13   1        0.19        1.45      5.80 o 
   6 -13   1      309.48      411.49     39.00 o 
   7 -13   1       39.29       33.89     17.67 o 
  -4 -12   1       61.61       50.33     17.81 o 
  -3 -12   1        5.58        6.48      6.02 o 
  -2 -12   1      132.75      111.55      7.78 o 
  -1 -12   1       43.99       41.54      5.98 o 
   0 -12   1       87.97       98.54      6.47 o 
   1 -12   1      139.40      141.85      7.58 o 
   2 -12   1      866.86      879.74     15.32 o 
   3 -12   1      380.66      398.00     10.90 o 
   4 -12   1        4.60       -2.56      4.59 o 
   5 -12   1      264.95      257.19      9.86 o 
   6 -12   1       12.06       21.36      6.15 o 
   7 -12   1      276.12      312.97     24.39 o 
  -5 -11   1      794.77      838.91     26.71 o 
  -4 -11   1        0.63        6.83      5.44 o 
  -3 -11   1      175.43      189.45      9.15 o 
  -2 -11   1      671.97      638.65     14.14 o 
  -1 -11   1      686.35      687.56     13.47 o 
   0 -11   1      177.95      177.96      7.23 o 
   1 -11   1      128.24      131.33      6.84 o 
   2 -11   1        5.83        3.23      3.77 o 
   3 -11   1     1154.96     1133.07     16.34 o 
   4 -11   1      957.20      954.90     16.92 o 
   5 -11   1       39.76       36.67      4.93 o 
   6 -11   1       15.65       16.11      4.70 o 
   7 -11   1       77.99       98.41     13.10 o 
   8 -11   1      155.96      168.71     13.37 o 
   9 -11   1        5.96       -4.53     10.86 o 
  -6 -10   1      258.77      275.62     14.18 o 
  -5 -10   1       12.54       17.10      5.35 o 
  -4 -10   1        1.53       -3.12      3.90 o 
  -3 -10   1       10.95       17.86      3.69 o 
  -2 -10   1      562.21      549.89     10.34 o 
  -1 -10   1      340.00      324.77      8.34 o 
   0 -10   1      624.88      634.56     11.82 o 
   1 -10   1       95.37       89.41      5.04 o 
   2 -10   1      450.31      442.16      8.97 o 
   3 -10   1      327.98      320.63      8.31 o 
   4 -10   1      165.69      155.36      6.39 o 
   5 -10   1      169.06      154.69      7.03 o 
   6 -10   1      163.99      170.57      7.38 o 
   7 -10   1       66.34       55.61      7.02 o 
   8 -10   1      111.59      140.77     11.03 o 
   9 -10   1      552.23      613.21     20.91 o 
  10 -10   1        5.61        3.04     13.19 o 
  -7  -9   1      193.16      182.97     11.79 o 
  -6  -9   1      288.40      278.92      9.89 o 
  -5  -9   1     1022.33      995.80     17.40 o 
  -4  -9   1       56.96       58.93      4.51 o 
  -3  -9   1        6.33        8.37      3.05 o 
  -2  -9   1      811.97      804.80     11.74 o 
  -1  -9   1     1813.88     1856.24     17.98 o 
   0  -9   1     1220.60     1229.09     15.33 o 
   1  -9   1       53.80       51.65      3.54 o 
   2  -9   1       57.39       56.42      3.35 o 
   3  -9   1      283.93      272.91      6.22 o 
   4  -9   1      232.18      223.99      6.54 o 
   5  -9   1      380.73      377.26      8.97 o 
   6  -9   1      235.80      238.42      7.90 o 
   7  -9   1        3.27        3.28      4.63 o 
   8  -9   1       12.04       10.55      6.40 o 
   9  -9   1      120.46      122.26     10.15 o 
  10  -9   1      417.81      462.86     18.32 o 
  -8  -8   1      223.93      237.55     13.58 o 
  -7  -8   1      480.69      465.54     11.82 o 
  -6  -8   1      336.43      332.86      9.62 o 
  -5  -8   1      553.32      544.23     10.35 o 
  -4  -8   1       55.92       69.62      4.32 o 
  -3  -8   1       11.05        7.45      2.50 o 
  -2  -8   1       81.18      105.99      4.43 o 
  -1  -8   1       95.44       97.28      4.13 o 
   0  -8   1     2861.78     2807.35     20.27 o 
   1  -8   1      214.89      214.06      4.60 o 
   2  -8   1        1.06        2.23      1.46 o 
   3  -8   1      140.25      135.20      4.12 o 
   4  -8   1      579.26      553.07      8.48 o 
   5  -8   1     2173.33     2114.82     17.16 o 
   6  -8   1      247.57      259.35      6.28 o 
   7  -8   1      276.96      269.14      9.43 o 
   8  -8   1       62.10       89.11      6.43 o 
   9  -8   1      273.17      278.47     13.53 o 
  10  -8   1      103.99      124.22     13.15 o 
  11  -8   1      409.24      415.57     37.38 o 
  -9  -7   1      236.51      236.60     17.18 o 
  -8  -7   1        0.68       -2.76      5.24 o 
  -7  -7   1      131.00      138.36      6.65 o 
  -6  -7   1      241.05      238.54      7.37 o 
  -5  -7   1      409.66      422.92      8.59 o 
  -4  -7   1     2405.34     2360.35     21.74 o 
  -3  -7   1     3014.26     2986.37     20.76 o 
  -2  -7   1      906.89      907.13      9.98 o 
  -1  -7   1     1713.49     1710.50     13.50 o 
   0  -7   1       63.11       77.78      3.08 o 
   1  -7   1     2418.64     2319.23     22.51 o 
   2  -7   1      512.27      489.69      5.68 o 
   3  -7   1      758.58      725.05      7.68 o 
   4  -7   1      290.46      271.04      5.70 o 
   5  -7   1      628.62      639.14      8.96 o 
   6  -7   1      494.54      483.25      8.00 o 
   7  -7   1        9.64        7.06      3.88 o 
   8  -7   1       19.90        9.15      4.30 o 
   9  -7   1      561.75      567.75     15.91 o 
  10  -7   1      124.75      122.43     10.00 o 
  11  -7   1       10.83       21.02     11.11 o 
 -10  -6   1       24.40       35.54     14.83 o 
  -9  -6   1      140.54      147.24     10.90 o 
  -8  -6   1      845.46      856.39     24.12 o 
  -7  -6   1      194.25      203.96      6.91 o 
  -6  -6   1      274.65      265.85      7.31 o 
  -5  -6   1      923.48      904.09     11.89 o 
  -4  -6   1       54.67       56.04      2.66 o 
  -3  -6   1       67.11       78.38      2.57 o 
  -2  -6   1      119.37      104.03      3.44 o 
  -1  -6   1       38.95       37.65      2.10 o 
   0  -6   1     6310.08     6241.85     32.41 o 
   1  -6   1      374.52      385.60      5.36 o 
   2  -6   1     1191.37     1219.27      8.93 o 
   3  -6   1        1.26        1.85      1.29 o 
   4  -6   1       54.86       45.59      2.14 o 
   5  -6   1      809.17      822.15      8.93 o 
   6  -6   1      762.61      746.03      9.37 o 
   7  -6   1     1604.71     1561.09     18.24 o 
   8  -6   1      171.27      143.79      7.85 o 
   9  -6   1       24.04       30.82      5.53 o 
  10  -6   1      159.08      156.23     10.48 o 
  11  -6   1       84.45       87.65      9.94 o 
 -10  -5   1     1135.51     1155.35     43.18 o 
  -9  -5   1      210.76      227.00     11.52 o 
  -8  -5   1       28.44       21.47      4.40 o 
  -7  -5   1      323.51      330.55     10.63 o 
  -6  -5   1      221.61      224.26      6.01 o 
  -5  -5   1      677.45      698.30      8.40 o 
  -4  -5   1     4204.84     4067.44     21.85 o 
  -3  -5   1     1674.34     1727.16     11.99 o 
  -2  -5   1      589.73      577.09      6.92 o 
  -1  -5   1      166.10      196.33      4.13 o 
   0  -5   1      145.71      155.38      3.46 o 
   1  -5   1     4905.77     4999.12     24.61 o 
   2  -5   1      913.23      910.68      6.89 o 
   3  -5   1       96.05       94.08      2.87 o 
   4  -5   1      335.09      343.15      5.15 o 
   5  -5   1     2257.74     2315.81     14.66 o 
   6  -5   1      406.08      383.69      6.14 o 
   7  -5   1       97.79       95.69      4.19 o 
   8  -5   1      638.28      648.20     14.75 o 
   9  -5   1       84.40       90.84      6.29 o 
  10  -5   1      167.19      169.90     12.07 o 
  11  -5   1      170.04      176.09     17.21 o 
 -11  -4   1        0.32      -13.10     15.29 o 
 -10  -4   1       13.67       11.26      6.54 o 
  -9  -4   1      580.28      611.15     16.12 o 
  -8  -4   1       72.34       78.95      5.95 o 
  -7  -4   1       88.19       95.14      3.93 o 
  -6  -4   1        0.64        2.83      2.14 o 
  -5  -4   1     1279.98     1264.64     11.07 o 
  -4  -4   1      156.31      153.31      3.30 o 
  -3  -4   1     2616.19     2684.81     15.25 o 
  -2  -4   1     8088.32     8443.68     33.88 o 
  -1  -4   1      950.63     1013.90      9.23 o 
   0  -4   1     9734.64    10041.33     43.90 o 
   1  -4   1      616.82      618.89      5.29 o 
   2  -4   1     2219.81     2272.19     11.79 o 
   3  -4   1      590.61      613.25      5.63 o 
   4  -4   1     4310.11     4528.67     22.17 o 
   5  -4   1     1238.19     1290.17      9.19 o 
   6  -4   1     3015.60     2912.98     21.96 o 
   7  -4   1     1790.90     1766.83     21.56 o 
   8  -4   1       81.91       78.77      4.86 o 
   9  -4   1       92.51       99.19      7.06 o 
  10  -4   1       10.56       20.18      6.97 o 
  11  -4   1      210.38      219.72     14.27 o 
 -11  -3   1       25.63       18.59     17.90 o 
 -10  -3   1       65.17       53.88      6.90 o 
  -9  -3   1       42.35       57.77      5.80 o 
  -8  -3   1     3293.88     3267.25     28.37 o 
  -7  -3   1      396.25      398.48      6.91 o 
  -6  -3   1      779.43      801.11      8.80 o 
  -5  -3   1       47.73       49.23      1.94 o 
  -4  -3   1     7263.85     7337.00     33.22 o 
  -3  -3   1     1338.78     1358.21     10.78 o 
  -2  -3   1      567.36      562.41      4.71 o 
  -1  -3   1     4994.36     5182.66     22.89 o 
   0  -3   1     2472.78     2563.74     11.94 o 
   1  -3   1     1491.06     1575.73      7.12 o 
   2  -3   1     5406.71     5422.42     20.85 o 
   3  -3   1     3274.70     3345.45     14.77 o 
   4  -3   1     2261.55     2413.24     11.82 o 
   5  -3   1     1612.23     1691.67     10.12 o 
   6  -3   1      175.59      188.07      4.50 o 
   7  -3   1     2131.21     2065.14     17.91 o 
   8  -3   1     1204.75     1181.76     15.57 o 
   9  -3   1        8.72       10.34      4.09 o 
  10  -3   1        1.02        3.94      5.01 o 
  11  -3   1       83.24      104.68     16.47 o 
  12  -3   1      100.10      113.84     15.92 o 
 -11  -2   1      108.45      102.76     12.93 o 
 -10  -2   1      646.74      663.65     17.54 o 
  -9  -2   1     1038.21     1079.84     19.58 o 
  -8  -2   1       43.15       45.08      3.99 o 
  -7  -2   1     1431.32     1421.34     12.69 o 
  -6  -2   1        2.64        3.59      1.06 o 
  -5  -2   1       89.68       86.09      2.35 o 
  -4  -2   1      344.02      383.79      4.31 o 
  -3  -2   1     5658.15     5732.76     21.26 o 
  -2  -2   1     6500.97     6871.18     21.59 o 
  -1  -2   1      140.60      154.34      1.72 o 
   0  -2   1      115.50       87.52      1.96 o 
   1  -2   1      869.87      960.40      4.31 o 
   2  -2   1     9381.20     9734.53     33.53 o 
   3  -2   1     4962.08     4868.02     17.91 o 
   4  -2   1     8829.61     8896.37     33.22 o 
   5  -2   1      118.77      119.98      3.04 o 
   6  -2   1     1883.71     1790.20     16.32 o 
   7  -2   1       10.19        9.76      3.13 o 
   8  -2   1      695.09      697.58     12.20 o 
   9  -2   1      453.68      468.40     12.78 o 
  10  -2   1        0.62        2.85      4.88 o 
  11  -2   1       41.04       51.36      8.65 o 
 -12  -1   1      107.36      143.06     22.73 o 
 -11  -1   1      279.12      283.72     15.47 o 
 -10  -1   1      245.43      222.50     10.26 o 
  -9  -1   1      386.55      407.52      9.96 o 
  -8  -1   1      390.47      385.62      8.62 o 
  -7  -1   1      165.74      172.57      3.13 o 
  -6  -1   1     3679.66     3573.97     23.90 o 
  -5  -1   1       99.34      122.62      2.23 o 
  -4  -1   1     1116.07     1029.79      6.40 o 
  -3  -1   1       83.66       77.81      1.36 o 
  -2  -1   1     1573.86     1645.74      5.96 o 
  -1  -1   1     2791.06     2778.85      8.91 o 
   0  -1   1       72.44       96.89      1.44 o 
   1  -1   1      335.08      319.22      2.06 o 
   2  -1   1    19190.96    19133.36     50.86 o 
   3  -1   1     4516.88     4648.89     18.21 o 
   4  -1   1      146.58      130.14      1.98 o 
   5  -1   1      738.06      722.42      6.66 o 
   6  -1   1       37.99       32.32      2.47 o 
   7  -1   1     3978.70     3904.17     26.28 o 
   8  -1   1      592.24      595.80     10.87 o 
   9  -1   1       35.93       42.60      5.54 o 
  10  -1   1        7.61       13.79      5.79 o 
  11  -1   1        0.44       -6.22      6.22 o 
 -12   0   1      317.92      366.18     25.60 o 
 -11   0   1       24.73       41.94      9.80 o 
 -10   0   1       11.08        4.86      4.15 o 
  -9   0   1        2.60        6.20      3.47 o 
  -8   0   1      624.20      621.22      9.71 o 
  -7   0   1     1868.48     1772.89     15.07 o 
  -6   0   1       27.58       38.57      2.47 o 
  -5   0   1     2860.94     2895.11     22.30 o 
  -4   0   1       36.50       20.37      0.75 o 
  -3   0   1     1441.17     1338.54      5.68 o 
  -2   0   1     1062.42     1124.17      4.15 o 
  -1   0   1      923.38      952.82      5.05 o 
   1   0   1      235.02      280.40      1.93 o 
   2   0   1      415.16      444.73      3.01 o 
   3   0   1     5093.99     5160.09     20.80 o 
   4   0   1     1944.77     1735.28      9.62 o 
   5   0   1       56.97       63.11      1.95 o 
   6   0   1       85.78       76.94      2.25 o 
   7   0   1        7.26        8.78      2.07 o 
   8   0   1      780.45      775.37     13.47 o 
   9   0   1      238.24      242.88      8.60 o 
  10   0   1      611.93      618.96     17.33 o 
  11   0   1       82.79       82.75     10.06 o 
 -12   1   1      114.21      137.47     17.37 o 
 -11   1   1      397.82      410.50     18.14 o 
 -10   1   1       17.03       11.07      4.66 o 
  -9   1   1       50.21       45.83      5.55 o 
  -8   1   1     1092.10     1073.47     13.07 o 
  -7   1   1     2219.89     2295.78     17.13 o 
  -6   1   1     4810.68     4667.82     28.14 o 
  -5   1   1      372.01      379.82      5.10 o 
  -4   1   1       62.06       54.21      1.93 o 
  -3   1   1     1546.65     1624.87      8.73 o 
  -2   1   1    29373.44    27406.11    117.64 o 
  -1   1   1     1600.04     1724.85      6.55 o 
   0   1   1       32.15       43.28      0.79 o 
   1   1   1      539.54      524.84      2.94 o 
   2   1   1     1523.99     1579.53      7.22 o 
   3   1   1     1881.48     2000.92     10.07 o 
   4   1   1     1260.96     1268.73      9.99 o 
   5   1   1     2913.54     2739.03     19.58 o 
   6   1   1       41.32       44.28      2.12 o 
   7   1   1      189.88      179.57      6.19 o 
   8   1   1      126.85      129.28      6.40 o 
   9   1   1      305.39      306.72     10.31 o 
  10   1   1       14.81       24.58      5.92 o 
  11   1   1       71.60       81.94     13.98 o 
 -12   2   1      112.21      128.70     19.01 o 
 -11   2   1      102.06       94.66      8.56 o 
 -10   2   1      689.45      692.39     14.39 o 
  -9   2   1       16.39       18.42      2.96 o 
  -8   2   1      772.94      777.46     10.06 o 
  -7   2   1      247.13      248.84      5.37 o 
  -6   2   1      744.55      745.97      8.18 o 
  -5   2   1      993.31      861.12      8.06 o 
  -4   2   1       36.79       33.46      1.25 o 
  -3   2   1     1049.11     1079.37      6.93 o 
  -2   2   1     4596.72     4519.32     17.93 o 
  -1   2   1      883.64      884.67      4.85 o 
   0   2   1      185.34      226.20      1.94 o 
   1   2   1     3541.30     3761.11     12.57 o 
   2   2   1     1143.92     1160.26      6.86 o 
   3   2   1     1033.99     1003.35      7.68 o 
   4   2   1      546.89      510.92      5.92 o 
   5   2   1     1520.62     1575.95     11.41 o 
   6   2   1      466.03      459.33      6.45 o 
   7   2   1       18.57       12.24      3.51 o 
   8   2   1       30.58       31.72      4.23 o 
   9   2   1      327.53      342.42     10.05 o 
  10   2   1     1627.83     1639.34     32.27 o 
  11   2   1        8.99       22.64     17.51 o 
 -12   3   1      120.78      159.56     23.78 o 
 -11   3   1       34.17       39.18      6.86 o 
 -10   3   1       64.55       61.31      6.23 o 
  -9   3   1      306.20      305.63      7.59 o 
  -8   3   1      346.08      337.15      7.07 o 
  -7   3   1     2430.09     2359.98     16.74 o 
  -6   3   1     1067.51     1036.76     10.07 o 
  -5   3   1     4692.01     4790.91     20.91 o 
  -4   3   1      415.71      443.85      4.30 o 
  -3   3   1        0.02        4.68      0.81 o 
  -2   3   1     2268.97     2504.73     11.57 o 
  -1   3   1       95.09      107.53      1.95 o 
   0   3   1    13418.95    13684.18     50.08 o 
   1   3   1     1232.89     1289.19      7.65 o 
   2   3   1       11.51       12.62      0.92 o 
   3   3   1      519.94      615.45      5.84 o 
   4   3   1      218.53      238.54      4.30 o 
   5   3   1     3949.59     3870.44     22.77 o 
   6   3   1       71.60       68.56      3.10 o 
   7   3   1        2.17       -0.21      3.51 o 
   8   3   1      288.56      282.36      8.78 o 
   9   3   1      232.81      228.93     10.93 o 
  10   3   1       83.44      104.99     10.69 o 
 -12   4   1        4.20       -0.74      9.13 o 
 -11   4   1      162.58      177.59     12.87 o 
 -10   4   1      827.68      902.31     17.94 o 
  -9   4   1      236.23      245.40      8.46 o 
  -8   4   1        6.25        8.41      3.31 o 
  -7   4   1       27.55       32.30      2.23 o 
  -6   4   1      363.12      354.78      4.14 o 
  -5   4   1     2100.16     2104.50     11.69 o 
  -4   4   1     1716.56     1604.48     11.14 o 
  -3   4   1        2.39        4.52      1.24 o 
  -2   4   1      711.45      673.25      5.68 o 
  -1   4   1      197.16      273.97      3.71 o 
   0   4   1       20.33       25.51      1.48 o 
   1   4   1     3504.53     3680.16     17.99 o 
   2   4   1     2612.01     2666.33     14.05 o 
   3   4   1     1943.77     2038.09     11.22 o 
   4   4   1     1075.47     1083.10      9.21 o 
   5   4   1      464.09      445.24      6.62 o 
   6   4   1      670.87      655.91      9.76 o 
   7   4   1       42.01       53.60      4.63 o 
   8   4   1        8.98       13.57      4.53 o 
   9   4   1      105.75      111.88      8.45 o 
  10   4   1      411.79      396.40     25.60 o 
 -12   5   1       73.83       71.29     13.29 o 
 -11   5   1      363.83      331.56     19.92 o 
 -10   5   1      124.22      125.03      8.16 o 
  -9   5   1      509.01      523.87     13.64 o 
  -8   5   1      916.53      886.76     13.12 o 
  -7   5   1      854.93      880.72     11.39 o 
  -6   5   1      271.38      279.20      3.77 o 
  -5   5   1     1066.28     1002.76      8.66 o 
  -4   5   1      201.32      172.75      4.15 o 
  -3   5   1     1306.75     1380.28     10.01 o 
  -2   5   1        5.23       10.49      1.71 o 
  -1   5   1      361.35      396.74      4.90 o 
   0   5   1    13923.21    14162.65     54.51 o 
   1   5   1       35.19       37.23      1.92 o 
   2   5   1      184.74      193.55      4.00 o 
   3   5   1      168.28      143.48      2.88 o 
   4   5   1      161.76      152.75      3.80 o 
   5   5   1     1862.63     1830.85     15.98 o 
   6   5   1      251.94      259.01      6.64 o 
   7   5   1      762.11      760.94     15.48 o 
   8   5   1       74.04       94.03      8.00 o 
   9   5   1       14.37       13.57      6.00 o 
  10   5   1       23.95       25.80      8.30 o 
 -12   6   1        6.47       11.10     11.38 o 
 -11   6   1        2.58        1.49      6.74 o 
 -10   6   1      316.82      335.33     12.40 o 
  -9   6   1      138.27      154.88      7.90 o 
  -8   6   1      218.10      216.18      7.78 o 
  -7   6   1       22.30       23.31      2.92 o 
  -6   6   1       23.08       22.49      2.30 o 
  -5   6   1      691.56      682.66      9.84 o 
  -4   6   1      998.40      933.45      9.57 o 
  -3   6   1      225.27      199.05      3.73 o 
  -2   6   1      141.95      129.00      3.80 o 
  -1   6   1     1176.17     1316.25     11.00 o 
   0   6   1     1104.51     1169.33      9.34 o 
   1   6   1     3410.63     3413.33     21.21 o 
   2   6   1      880.03      863.47      8.87 o 
   3   6   1       18.09       22.26      2.14 o 
   4   6   1        0.95       -0.55      2.28 o 
   5   6   1     1612.26     1617.21     16.77 o 
   6   6   1      108.69       97.39      5.05 o 
   7   6   1      426.45      438.17     13.98 o 
   8   6   1      647.88      687.49     19.23 o 
   9   6   1       57.04       56.19     10.26 o 
 -11   7   1        2.43      121.33    112.91 o 
 -10   7   1       21.88       25.50      6.51 o 
  -9   7   1      486.06      485.95     13.43 o 
  -8   7   1      354.84      358.44     11.08 o 
  -7   7   1       14.00       13.55      3.31 o 
  -6   7   1        6.56        7.98      2.26 o 
  -5   7   1     1298.83     1290.22     13.62 o 
  -4   7   1     1119.15     1125.53     11.48 o 
  -3   7   1     2106.40     2098.24     16.69 o 
  -2   7   1     1468.67     1407.80     15.89 o 
  -1   7   1      216.96      226.06      7.15 o 
   0   7   1     3594.21     3541.40     20.21 o 
   1   7   1      119.15      138.02      4.17 o 
   2   7   1     1770.06     1754.63     14.60 o 
   3   7   1      517.00      491.64      8.24 o 
   4   7   1       20.64       27.92      2.97 o 
   5   7   1      169.81      170.34      6.33 o 
   6   7   1      149.38      159.23      6.86 o 
   7   7   1      112.40       94.82      7.57 o 
   8   7   1       18.65       28.51      7.96 o 
 -11   8   1        7.53        8.16     17.19 o 
 -10   8   1      140.31      156.15     11.31 o 
  -9   8   1       72.90       79.92      7.71 o 
  -8   8   1      797.37      799.07     17.07 o 
  -7   8   1       29.35       39.66      4.61 o 
  -6   8   1       30.05       27.75      3.09 o 
  -5   8   1       40.80       43.20      3.69 o 
  -4   8   1      926.19      869.76     12.07 o 
  -3   8   1     1725.10     1662.87     15.58 o 
  -2   8   1      471.11      419.85      7.71 o 
  -1   8   1      546.58      560.71      8.75 o 
   0   8   1      105.82      113.29      4.34 o 
   1   8   1      465.97      458.76      8.03 o 
   2   8   1      949.19      977.27     11.21 o 
   3   8   1      235.73      246.65      6.69 o 
   4   8   1       82.83       80.29      4.90 o 
   5   8   1      143.91      147.85      5.99 o 
   6   8   1       35.79       42.91      4.79 o 
   7   8   1     1500.63     1503.69     34.27 o 
 -11   9   1       92.28       81.69     21.61 o 
 -10   9   1       63.74       66.06      9.80 o 
  -9   9   1      667.85      696.17     19.23 o 
  -8   9   1      175.82      182.22      9.16 o 
  -7   9   1      855.86      858.64     16.37 o 
  -6   9   1       32.14       31.05      3.68 o 
  -5   9   1      858.48      856.53     13.61 o 
  -4   9   1        6.71       10.64      3.11 o 
  -3   9   1      565.46      560.91     11.00 o 
  -2   9   1     2056.10     2029.99     19.68 o 
  -1   9   1      139.70      139.03      5.62 o 
   0   9   1       40.39       53.46      3.72 o 
   1   9   1       30.53       43.78      3.90 o 
   2   9   1      726.09      725.66     11.13 o 
   3   9   1       79.19       86.44      5.71 o 
   4   9   1      338.71      311.03     10.04 o 
   5   9   1       93.22      115.27      6.74 o 
   6   9   1      458.76      459.68     12.95 o 
   7   9   1       16.65       44.37     19.55 o 
 -10  10   1        0.83        7.20     14.74 o 
  -9  10   1       28.19       33.21      6.69 o 
  -8  10   1      101.78      105.44      8.72 o 
  -7  10   1        8.78       -0.54      5.03 o 
  -6  10   1      666.48      671.62     12.39 o 
  -5  10   1       11.48        9.30      3.25 o 
  -4  10   1      271.54      272.88      7.95 o 
  -3  10   1       24.08       23.02      3.70 o 
  -2  10   1      421.30      425.88      9.66 o 
  -1  10   1      927.62      918.79     14.40 o 
   0  10   1      282.89      250.47      7.86 o 
   1  10   1        2.99        2.42      3.57 o 
   2  10   1     1413.65     1423.12     22.61 o 
   3  10   1      758.99      757.11     17.79 o 
   4  10   1       45.20       47.18      6.40 o 
   5  10   1      146.30      159.38      8.21 o 
   6  10   1       67.01       59.13     13.74 o 
  -8  11   1      473.63      462.98     17.62 o 
  -7  11   1      593.41      595.73     16.58 o 
  -6  11   1        8.80       11.12      4.79 o 
  -5  11   1      234.17      225.06      8.17 o 
  -4  11   1       90.75       94.09      5.58 o 
  -3  11   1      711.08      675.64     12.81 o 
  -2  11   1      222.69      220.04      7.70 o 
  -1  11   1      258.37      253.39      8.49 o 
   0  11   1       40.61       42.56      5.41 o 
   1  11   1      181.45      176.78      8.60 o 
   2  11   1      147.71      184.56     11.71 o 
   3  11   1      187.43      195.90     10.13 o 
   4  11   1      361.33      330.19     15.97 o 
  -8  12   1        1.76       20.59     14.19 o 
  -7  12   1       26.43       26.41      6.83 o 
  -6  12   1      333.16      329.24     10.52 o 
  -5  12   1        7.87       10.88      4.41 o 
  -4  12   1       20.63       18.89      4.04 o 
  -3  12   1       57.69       57.41      5.43 o 
  -2  12   1      899.41      891.16     16.33 o 
  -1  12   1      405.59      426.67     11.54 o 
   0  12   1       84.69       92.80      7.74 o 
   1  12   1      116.26      125.58      8.82 o 
   2  12   1      181.37      154.61      9.70 o 
   3  12   1       69.54       88.36     15.71 o 
  -7  13   1       17.93       52.49     35.64 o 
  -6  13   1       48.05       30.51      9.32 o 
  -5  13   1      367.05      379.04     13.88 o 
  -4  13   1       10.10       12.80      6.86 o 
  -3  13   1      119.57      118.62      6.76 o 
  -2  13   1       35.86       32.05      4.94 o 
  -1  13   1      296.52      289.70     12.22 o 
   0  13   1       22.33       28.17     10.28 o 
   1  13   1       19.82        5.80     12.01 o 
  -3  14   1        0.17       34.54     17.04 o 
   0 -14   2      859.48      911.41     53.80 o 
   1 -14   2       36.04       19.48      8.11 o 
   2 -14   2        3.28      -10.23     10.23 o 
  -3 -13   2       38.98       25.69     11.46 o 
  -2 -13   2       18.62       16.70      8.69 o 
  -1 -13   2       35.08       42.07     12.65 o 
   0 -13   2       39.69       51.67      5.81 o 
   1 -13   2      760.70      727.52     14.78 o 
   2 -13   2       27.29       21.79      5.51 o 
   3 -13   2      280.36      269.33     10.36 o 
   4 -13   2       73.71       76.57      7.02 o 
   5 -13   2      148.27      187.20     15.51 o 
   6 -13   2      177.07      211.84     28.30 o 
  -4 -12   2       29.35        8.53     15.21 o 
  -3 -12   2      352.34      331.49     12.08 o 
  -2 -12   2      344.39      347.95     12.08 o 
  -1 -12   2      109.01      106.67      6.92 o 
   0 -12   2      230.27      242.73      9.26 o 
   1 -12   2      108.02      110.30      6.56 o 
   2 -12   2      803.65      806.38     15.45 o 
   3 -12   2       12.86        9.81      4.39 o 
   4 -12   2       61.84       62.02      5.86 o 
   5 -12   2       54.58       59.22      5.74 o 
   6 -12   2      427.17      443.07     17.75 o 
   7 -12   2      137.79      117.92     15.87 o 
   8 -12   2        2.11       24.45     16.46 o 
  -6 -11   2      145.81      185.01     13.61 o 
  -5 -11   2       25.98       36.90      7.36 o 
  -4 -11   2     1037.02     1053.20     20.38 o 
  -3 -11   2      289.03      316.83      9.88 o 
  -2 -11   2      107.14       93.58      6.05 o 
  -1 -11   2      473.90      468.26     10.61 o 
   0 -11   2       55.34       56.29      4.61 o 
   1 -11   2      100.82      108.45      6.09 o 
   2 -11   2       64.49       60.59      4.80 o 
   3 -11   2     1632.29     1619.95     28.46 o 
   4 -11   2        0.76        1.92      4.10 o 
   5 -11   2      292.99      291.41      9.77 o 
   6 -11   2       47.77       41.82      7.48 o 
   7 -11   2      294.92      325.62     15.45 o 
   8 -11   2      258.57      240.94     15.82 o 
   9 -11   2       53.71       56.29     17.86 o 
  -7 -10   2      478.41      447.04     27.37 o 
  -6 -10   2       13.73       21.87      4.82 o 
  -5 -10   2       79.30       79.79      6.05 o 
  -4 -10   2       14.45       18.23      3.88 o 
  -3 -10   2      853.21      835.39     13.24 o 
  -2 -10   2     1010.73      988.81     14.45 o 
  -1 -10   2        8.16       10.31      3.18 o 
   0 -10   2      423.96      405.84      9.79 o 
   1 -10   2     1816.03     1783.06     20.35 o 
   2 -10   2      417.16      407.66      8.71 o 
   3 -10   2      270.76      259.88      7.29 o 
   4 -10   2      336.06      342.12      8.97 o 
   5 -10   2      102.79      104.11      5.70 o 
   6 -10   2      108.24      110.52      5.72 o 
   7 -10   2        5.90        6.42      6.22 o 
   8 -10   2      377.04      401.20     16.65 o 
   9 -10   2       77.02      102.60     22.36 o 
  -8  -9   2       81.01       62.48     18.88 o 
  -7  -9   2      118.41      126.92      7.49 o 
  -6  -9   2     1051.56     1062.56     18.64 o 
  -5  -9   2       31.65       31.00      4.25 o 
  -4  -9   2      943.75      925.01     14.35 o 
  -3  -9   2      269.31      249.91      6.71 o 
  -2  -9   2       12.91       11.11      3.06 o 
  -1  -9   2      205.98      242.50      6.46 o 
   0  -9   2      576.29      565.99     10.39 o 
   1  -9   2       12.92       12.61      2.23 o 
   2  -9   2     1901.47     1866.26     16.79 o 
   3  -9   2      388.89      385.59      7.60 o 
   4  -9   2        7.19       10.54      2.75 o 
   5  -9   2      534.25      525.55     10.60 o 
   6  -9   2        6.32        8.64      3.38 o 
   7  -9   2     1158.10     1140.67     22.78 o 
   8  -9   2      398.81      414.39     16.02 o 
   9  -9   2      186.58      189.86     11.91 o 
  10  -9   2      205.93      249.75     31.90 o 
  -9  -8   2       10.72       15.91     16.63 o 
  -8  -8   2      285.78      300.98     12.40 o 
  -7  -8   2      996.57      980.40     16.79 o 
  -6  -8   2       57.30       70.12      5.58 o 
  -5  -8   2       77.54       92.93      5.43 o 
  -4  -8   2       13.17        9.06      3.47 o 
  -3  -8   2     2021.77     2072.45     19.17 o 
  -2  -8   2     4389.05     4392.99     29.56 o 
  -1  -8   2      323.01      312.96      6.19 o 
   0  -8   2       11.49       16.22      2.47 o 
   1  -8   2       42.77       44.49      3.45 o 
   2  -8   2       54.25       44.15      2.50 o 
   3  -8   2     1825.68     1773.82     14.94 o 
   4  -8   2     2516.86     2498.61     19.67 o 
   5  -8   2      196.59      187.66      5.78 o 
   6  -8   2      297.62      283.71      7.36 o 
   7  -8   2       20.90       31.96      5.06 o 
   8  -8   2      124.32      126.40      8.27 o 
   9  -8   2       16.74       10.26      5.48 o 
  10  -8   2        1.55       14.07      7.17 o 
  -9  -7   2       81.12       73.12      9.48 o 
  -8  -7   2        3.65        3.02      5.27 o 
  -7  -7   2      396.92      396.08     10.09 o 
  -6  -7   2     2018.69     2039.66     21.53 o 
  -5  -7   2       80.22       78.38      4.52 o 
  -4  -7   2      102.93      113.17      4.79 o 
  -3  -7   2      651.49      656.56      8.96 o 
  -2  -7   2      569.45      570.36      8.05 o 
  -1  -7   2     2341.20     2357.82     20.12 o 
   0  -7   2      671.80      643.85      9.82 o 
   1  -7   2       66.32       70.56      3.10 o 
   2  -7   2     1848.06     1851.37     13.65 o 
   3  -7   2      948.84      984.09     10.11 o 
   4  -7   2      159.95      164.23      4.49 o 
   5  -7   2      860.64      844.86     11.45 o 
   6  -7   2      306.86      321.91      7.10 o 
   7  -7   2      493.95      463.89     10.98 o 
   8  -7   2      430.64      433.61     12.43 o 
   9  -7   2      875.06      868.88     23.22 o 
  10  -7   2       93.72       85.62      8.66 o 
  11  -7   2        3.26       16.49     10.15 o 
  -9  -6   2        0.85        4.06      5.38 o 
  -8  -6   2      818.40      844.06     17.24 o 
  -7  -6   2      599.86      600.63     11.29 o 
  -6  -6   2      603.55      592.07     10.65 o 
  -5  -6   2     4541.21     4494.29     26.78 o 
  -4  -6   2       59.55       64.98      2.60 o 
  -3  -6   2     1033.90     1035.61     10.80 o 
  -2  -6   2     1394.03     1359.58     13.56 o 
  -1  -6   2      610.16      620.95      8.13 o 
   0  -6   2      749.69      797.46      9.16 o 
   1  -6   2      681.33      661.01      7.85 o 
   2  -6   2     1272.96     1276.98     10.34 o 
   3  -6   2     2157.42     2155.33     15.92 o 
   4  -6   2     1803.56     1760.14     14.24 o 
   5  -6   2       13.84       14.62      1.93 o 
   6  -6   2      406.10      413.71      7.54 o 
   7  -6   2       53.79       54.17      5.29 o 
   8  -6   2       13.12       11.30      4.57 o 
   9  -6   2        7.51        8.47      5.43 o 
  10  -6   2      938.11      973.27     29.46 o 
  11  -6   2       25.21       36.95     11.06 o 
 -10  -5   2      256.92      223.29     17.47 o 
  -9  -5   2        2.92        2.18      4.32 o 
  -8  -5   2       62.37       58.14      5.96 o 
  -7  -5   2      598.08      624.13     10.77 o 
  -6  -5   2       22.44       20.09      2.50 o 
  -5  -5   2      111.60      105.50      3.54 o 
  -4  -5   2      443.93      444.68      6.40 o 
  -3  -5   2      142.64      171.87      4.19 o 
  -2  -5   2      547.79      566.40      7.86 o 
  -1  -5   2      362.20      376.19      6.43 o 
   0  -5   2     5382.63     5515.99     29.82 o 
   1  -5   2      571.50      629.31      6.68 o 
   2  -5   2     1029.60     1113.92      8.87 o 
   3  -5   2      452.65      477.36      5.88 o 
   4  -5   2      377.15      349.93      4.74 o 
   5  -5   2     3980.80     3795.83     20.40 o 
   6  -5   2     1786.23     1826.93     14.97 o 
   7  -5   2       55.66       78.46      5.21 o 
   8  -5   2      247.43      250.82      8.32 o 
   9  -5   2      454.68      446.24     15.40 o 
  10  -5   2       39.06       41.85      8.28 o 
  11  -5   2      352.48      364.11     21.04 o 
 -11  -4   2      127.57      144.78     24.26 o 
 -10  -4   2      683.55      710.13     19.35 o 
  -9  -4   2       80.34       76.12      6.21 o 
  -8  -4   2      118.05      117.01      6.67 o 
  -7  -4   2        3.63        2.57      2.39 o 
  -6  -4   2     2366.43     2385.79     17.08 o 
  -5  -4   2     3138.15     3116.91     23.65 o 
  -4  -4   2      164.08      163.92      3.42 o 
  -3  -4   2     1534.53     1632.49     10.51 o 
  -2  -4   2      458.74      440.50      5.88 o 
  -1  -4   2     5201.92     5560.23     29.25 o 
   0  -4   2      669.80      762.15      7.23 o 
   1  -4   2      566.57      532.06      5.64 o 
   2  -4   2     1321.39     1233.79      8.35 o 
   3  -4   2     4694.29     4784.82     22.34 o 
   4  -4   2     1844.88     1741.17     12.47 o 
   5  -4   2       19.95       47.62      6.03 o 
   6  -4   2      617.82      601.55      7.92 o 
   7  -4   2      114.45      117.97      5.52 o 
   8  -4   2        2.93        6.39      2.96 o 
   9  -4   2      225.06      240.34     11.28 o 
  10  -4   2      567.76      592.28     18.52 o 
  11  -4   2        7.14       21.26     10.30 o 
 -11  -3   2       26.10       50.81     18.34 o 
 -10  -3   2        9.50        4.76      6.17 o 
  -9  -3   2      229.92      232.73      8.11 o 
  -8  -3   2     1214.06     1194.99     16.96 o 
  -7  -3   2     1334.28     1360.20     13.04 o 
  -6  -3   2      246.94      239.47      4.78 o 
  -5  -3   2     1844.94     1826.42     12.57 o 
  -4  -3   2       93.04      100.70      2.71 o 
  -3  -3   2       70.90       79.46      1.85 o 
  -2  -3   2      346.94      446.26      4.44 o 
  -1  -3   2       56.59       58.02      2.07 o 
   0  -3   2    19938.67    19352.83     74.80 o 
   1  -3   2      628.18      660.82      5.69 o 
   2  -3   2     1922.95     2076.09      9.14 o 
   3  -3   2     2114.91     2107.33     10.77 o 
   4  -3   2      468.16      425.29      7.78 o 
   5  -3   2     3603.15     3512.70     16.27 o 
   6  -3   2      198.05      211.85      4.42 o 
   7  -3   2      905.46      927.66     13.16 o 
   8  -3   2        3.82        5.88      2.99 o 
   9  -3   2        3.11        2.27      4.34 o 
  10  -3   2       90.94       82.53      8.51 o 
  11  -3   2      784.28      805.20     53.86 o 
 -12  -2   2      197.83      225.91     29.73 o 
 -11  -2   2      137.82      157.15     10.92 o 
 -10  -2   2     2137.73     2153.58     40.45 o 
  -9  -2   2      200.20      205.39      7.56 o 
  -8  -2   2      275.96      260.05      7.21 o 
  -7  -2   2        2.67        4.73      1.65 o 
  -6  -2   2      666.44      673.92      6.83 o 
  -5  -2   2      590.61      583.73      6.24 o 
  -4  -2   2     4478.97     4619.64     21.77 o 
  -3  -2   2     3319.18     3411.03     15.52 o 
  -2  -2   2     3598.65     3547.50     13.52 o 
  -1  -2   2       17.62       23.84      0.85 o 
   0  -2   2      138.60      149.07      1.89 o 
   1  -2   2     9309.36     9194.55     29.13 o 
   2  -2   2       16.13       37.45      1.54 o 
   3  -2   2        9.67        9.50      1.14 o 
   4  -2   2      496.96      554.84      4.43 o 
   5  -2   2     2013.22     2046.36     11.35 o 
   6  -2   2      666.11      647.08      7.08 o 
   7  -2   2       25.58       29.12      2.74 o 
   8  -2   2      868.41      849.22     13.77 o 
   9  -2   2      382.22      362.71     15.73 o 
  10  -2   2      391.21      381.18     17.15 o 
  11  -2   2       12.89       -4.95     11.54 o 
 -12  -1   2      128.33       89.87     20.37 o 
 -11  -1   2       17.79       11.87      5.19 o 
 -10  -1   2       78.10       95.30      7.68 o 
  -9  -1   2      738.17      734.53     14.10 o 
  -8  -1   2     1028.47      993.63     12.57 o 
  -7  -1   2      384.10      386.28      5.40 o 
  -6  -1   2      607.42      630.29      5.75 o 
  -5  -1   2      925.63      822.70      5.95 o 
  -4  -1   2      180.40      228.24      2.63 o 
  -3  -1   2    13888.14    14028.82     41.61 o 
  -2  -1   2     3629.21     3649.71     11.56 o 
  -1  -1   2      175.41      208.16      1.97 o 
   0  -1   2      248.75      236.08      2.16 o 
   1  -1   2      753.76      789.56      4.01 o 
   2  -1   2    22683.32    22411.57     70.32 o 
   3  -1   2        5.30       12.93      1.33 o 
   4  -1   2       56.20       60.16      1.52 o 
   5  -1   2      227.52      238.50      3.33 o 
   6  -1   2     1682.34     1649.19      9.72 o 
   7  -1   2     1398.32     1423.36     13.80 o 
   8  -1   2       21.97       16.22      3.93 o 
   9  -1   2       89.52       81.37      7.86 o 
  10  -1   2      145.73      164.30     10.54 o 
  11  -1   2      305.36      333.12     17.63 o 
 -12   0   2      315.37      341.84     21.03 o 
 -11   0   2      103.15      105.60      9.02 o 
 -10   0   2      619.17      630.41     18.18 o 
  -9   0   2      131.67      135.18      6.40 o 
  -8   0   2     1270.41     1281.27     14.75 o 
  -7   0   2      266.11      263.56      5.83 o 
  -6   0   2      878.72      868.51     12.57 o 
  -5   0   2      624.92      590.01      4.50 o 
  -4   0   2     4685.24     4800.20     18.36 o 
  -3   0   2     3511.14     3525.56     17.45 o 
  -2   0   2      332.38      288.75      2.26 o 
  -1   0   2     6657.39     6830.73     25.52 o 
   0   0   2     2735.86     2948.59     11.07 o 
   1   0   2    16214.38    15804.60     52.38 o 
   2   0   2     1225.19     1139.40      6.09 o 
   3   0   2      295.56      356.80      3.72 o 
   4   0   2      303.17      303.41      3.41 o 
   5   0   2     1123.94     1148.96      8.35 o 
   6   0   2       10.95       15.10      2.37 o 
   7   0   2      830.42      795.78     11.99 o 
   8   0   2     1013.80      979.58     18.72 o 
   9   0   2       41.35       38.41     10.56 o 
  10   0   2        8.14        8.43      5.98 o 
  11   0   2       29.32       28.87      9.02 o 
 -12   1   2        3.67        4.92     10.55 o 
 -11   1   2       42.86       39.52      6.57 o 
 -10   1   2       69.46       71.77      7.15 o 
  -9   1   2      831.75      841.83     13.21 o 
  -8   1   2      511.43      507.24      8.99 o 
  -7   1   2      310.38      314.01      5.59 o 
  -6   1   2      217.78      221.08      4.40 o 
  -5   1   2       99.55       83.74      3.76 o 
  -4   1   2      184.62      193.22      2.56 o 
  -3   1   2     3964.21     4000.55     15.12 o 
  -2   1   2     4625.34     4606.66     13.74 o 
  -1   1   2       46.05       46.75      0.89 o 
   0   1   2     3315.79     3452.09     13.16 o 
   1   1   2      890.04      958.25      4.58 o 
   2   1   2     1154.99     1077.58      6.00 o 
   3   1   2     1056.55     1111.76      7.40 o 
   4   1   2     4854.76     4877.02     23.03 o 
   5   1   2       31.13       34.07      1.52 o 
   6   1   2     1935.70     1917.65     14.27 o 
   7   1   2       43.81       41.80      4.24 o 
   8   1   2      534.75      505.66     12.53 o 
   9   1   2      861.30      882.71     19.92 o 
  10   1   2       39.38       32.71      6.87 o 
  11   1   2       58.61       57.46     10.74 o 
 -12   2   2      148.19      149.60     16.75 o 
 -11   2   2       53.08       45.42      5.85 o 
 -10   2   2       11.94        9.49      4.16 o 
  -9   2   2      221.70      243.98      7.92 o 
  -8   2   2     1991.90     1998.55     21.39 o 
  -7   2   2       16.63       15.13      2.63 o 
  -6   2   2     1672.66     1593.46     12.28 o 
  -5   2   2      174.85      167.60      3.51 o 
  -4   2   2     1444.69     1335.32      8.58 o 
  -3   2   2      633.42      665.84      5.59 o 
  -2   2   2      291.44      291.38      2.44 o 
  -1   2   2    12440.29    11883.45     43.59 o 
   0   2   2     4565.49     4746.24     15.78 o 
   1   2   2     1698.84     1807.20      8.69 o 
   2   2   2     5934.05     6055.01     22.66 o 
   3   2   2      275.85      249.63      3.19 o 
   4   2   2        6.45        9.86      1.49 o 
   5   2   2      624.63      596.08      6.89 o 
   6   2   2       95.41      107.47      3.44 o 
   7   2   2     3086.05     3057.38     31.69 o 
   8   2   2      254.51      257.03     10.43 o 
   9   2   2      110.45      103.79      7.28 o 
  10   2   2      111.92      106.07     10.06 o 
  11   2   2       80.98       54.32     18.62 o 
 -12   3   2       71.47       87.27     13.95 o 
 -11   3   2       14.50       12.45      5.43 o 
 -10   3   2       14.99       11.92      4.17 o 
  -9   3   2       20.68       21.28      3.85 o 
  -8   3   2      627.15      625.11     10.15 o 
  -7   3   2      813.54      781.17      9.71 o 
  -6   3   2       56.86       50.36      1.67 o 
  -5   3   2      762.41      800.43      6.85 o 
  -4   3   2      349.93      375.23      4.48 o 
  -3   3   2     7101.89     7136.35     29.75 o 
  -2   3   2     5094.36     5322.91     29.71 o 
  -1   3   2     2788.27     2807.71     15.86 o 
   0   3   2      326.31      327.78      3.20 o 
   1   3   2       86.13      129.25      2.01 o 
   2   3   2      221.22      274.25      2.97 o 
   3   3   2     6127.17     6170.91     27.13 o 
   4   3   2     3977.04     3976.90     20.70 o 
   5   3   2      102.06      108.60      3.90 o 
   6   3   2       17.75       13.91      2.90 o 
   7   3   2       10.96       10.13      3.77 o 
   8   3   2      964.83      954.83     19.26 o 
   9   3   2      153.25      164.19      8.45 o 
  10   3   2        9.17       11.69      8.33 o 
 -12   4   2      154.51      178.92     15.02 o 
 -11   4   2      693.18      723.95     23.95 o 
 -10   4   2      194.25      192.81      9.69 o 
  -9   4   2      415.87      418.21     10.72 o 
  -8   4   2      320.00      322.74      7.68 o 
  -7   4   2      189.90      178.40      3.33 o 
  -6   4   2     3390.71     3316.64     17.59 o 
  -5   4   2       12.86       15.53      1.60 o 
  -4   4   2     1171.80     1168.64      9.48 o 
  -3   4   2      286.95      287.80      4.12 o 
  -2   4   2      662.78      639.43      6.16 o 
  -1   4   2     5779.23     5847.01     30.06 o 
   0   4   2       66.66       88.47      1.88 o 
   1   4   2       97.28      142.37      3.73 o 
   2   4   2     1592.94     1621.02     10.21 o 
   3   4   2      843.40      804.11      7.02 o 
   4   4   2      673.01      666.30      6.36 o 
   5   4   2      238.83      222.43      5.43 o 
   6   4   2       90.56       90.70      4.46 o 
   7   4   2      487.20      489.90     13.17 o 
   8   4   2      246.69      240.08     10.69 o 
   9   4   2      157.19      152.17      9.86 o 
  10   4   2       20.95       35.81     16.16 o 
 -12   5   2      327.19      332.99     47.44 o 
 -11   5   2      287.20      277.28     13.63 o 
 -10   5   2        4.87        8.83      5.92 o 
  -9   5   2       11.24       12.88      4.55 o 
  -8   5   2      547.26      535.42      9.48 o 
  -7   5   2     1083.81     1057.75     10.01 o 
  -6   5   2      346.47      340.82      5.21 o 
  -5   5   2     1478.77     1392.09     10.95 o 
  -4   5   2      930.96      932.74      8.50 o 
  -3   5   2      167.49      123.93      2.98 o 
  -2   5   2      543.22      528.51      6.95 o 
  -1   5   2     2140.44     2148.13     14.14 o 
   0   5   2     1165.17     1252.97      9.26 o 
   1   5   2      245.32      259.35      4.68 o 
   2   5   2      145.75      144.01      3.22 o 
   3   5   2      781.45      758.73      6.98 o 
   4   5   2      848.03      857.76      9.61 o 
   5   5   2       26.83       32.33      2.90 o 
   6   5   2      103.63      103.88      5.26 o 
   7   5   2       12.24       11.99      4.54 o 
   8   5   2      619.31      634.39     18.08 o 
   9   5   2      304.30      302.80     16.46 o 
 -12   6   2       84.35       78.99     14.85 o 
 -11   6   2      144.39      169.92     11.39 o 
 -10   6   2       96.88       87.35      8.53 o 
  -9   6   2       16.96       10.37      4.47 o 
  -8   6   2      539.38      489.93     11.39 o 
  -7   6   2      472.44      458.23      7.72 o 
  -6   6   2     1557.41     1478.22     12.92 o 
  -5   6   2       12.99       18.41      2.43 o 
  -4   6   2      142.44      150.52      3.67 o 
  -3   6   2        8.20       15.31      2.42 o 
  -2   6   2     2565.78     2739.98     19.84 o 
  -1   6   2      563.25      569.36      6.43 o 
   0   6   2     2209.86     2055.95     12.95 o 
   1   6   2      447.61      440.83      6.72 o 
   2   6   2     1082.82     1039.58     10.15 o 
   3   6   2      373.53      373.19      6.33 o 
   4   6   2      432.34      437.28      8.12 o 
   5   6   2     2124.28     2067.21     19.86 o 
   6   6   2      219.49      212.39      7.11 o 
   7   6   2       36.74       25.18      5.82 o 
   8   6   2        8.80       18.26      6.31 o 
   9   6   2       30.24       21.01     15.55 o 
 -11   7   2      128.43      142.06     13.83 o 
 -10   7   2      691.26      680.18     18.72 o 
  -9   7   2      115.97      123.58      8.83 o 
  -8   7   2       84.12       94.98      6.08 o 
  -7   7   2       81.09       73.46      3.80 o 
  -6   7   2      659.27      633.86      9.73 o 
  -5   7   2     1516.93     1485.47     15.01 o 
  -4   7   2      436.41      466.88      8.18 o 
  -3   7   2      647.46      685.55      9.05 o 
  -2   7   2      561.42      536.07      8.58 o 
  -1   7   2     2365.04     2299.61     15.63 o 
   0   7   2       27.06       26.70      1.89 o 
   1   7   2      349.98      375.84      6.58 o 
   2   7   2      231.37      242.15      5.07 o 
   3   7   2      961.39      937.33     12.35 o 
   4   7   2      518.02      521.23      9.77 o 
   5   7   2      121.96      132.17      5.59 o 
   6   7   2      513.99      519.52     11.18 o 
   7   7   2       19.73       23.61      6.39 o 
   8   7   2        9.95        8.44     15.86 o 
 -11   8   2       42.34       78.07     14.06 o 
 -10   8   2        5.01       17.77      6.34 o 
  -9   8   2      156.71      162.92      9.83 o 
  -8   8   2      424.53      447.82     11.97 o 
  -7   8   2     1147.86     1130.44     14.83 o 
  -6   8   2      395.10      400.32      8.94 o 
  -5   8   2      623.58      613.26     10.52 o 
  -4   8   2      620.32      613.65     10.32 o 
  -3   8   2        2.81       10.58      2.44 o 
  -2   8   2     1211.17     1178.47     13.81 o 
  -1   8   2      210.21      216.20      5.20 o 
   0   8   2     1979.81     1992.77     17.18 o 
   1   8   2      418.67      412.20      7.41 o 
   2   8   2      349.14      321.61      7.70 o 
   3   8   2      129.58      126.03      5.71 o 
   4   8   2        7.52       10.15      3.63 o 
   5   8   2      743.57      751.54     16.07 o 
   6   8   2      145.02      134.29      7.40 o 
   7   8   2       87.70      108.55     11.24 o 
 -11   9   2       69.91       57.89     19.30 o 
 -10   9   2      817.31      857.86     22.24 o 
  -9   9   2       33.23       26.40      6.45 o 
  -8   9   2        5.03        7.94      5.28 o 
  -7   9   2      159.09      141.46      7.44 o 
  -6   9   2      106.58      100.19      5.23 o 
  -5   9   2      440.08      450.38      9.14 o 
  -4   9   2      258.63      255.77      7.02 o 
  -3   9   2      266.60      277.83      7.60 o 
  -2   9   2      122.67      118.38      5.03 o 
  -1   9   2        5.86        7.63      3.13 o 
   0   9   2       72.63       71.07      4.53 o 
   1   9   2     1846.26     1911.15     19.43 o 
   2   9   2      317.40      329.82      9.12 o 
   3   9   2      135.53      146.37      6.85 o 
   4   9   2        2.35        1.47      4.34 o 
   5   9   2      463.57      461.29     15.22 o 
   6   9   2      626.09      637.60     23.29 o 
 -10  10   2        2.70       23.16     17.78 o 
  -9  10   2      302.41      317.19     14.05 o 
  -8  10   2      204.19      191.25     10.03 o 
  -7  10   2       39.49       41.94      5.86 o 
  -6  10   2       13.34       19.90      3.84 o 
  -5  10   2     1021.90      995.85     14.33 o 
  -4  10   2      324.25      319.18      8.23 o 
  -3  10   2      528.61      533.47     10.86 o 
  -2  10   2      755.97      770.64     13.04 o 
  -1  10   2        9.35       19.25      3.65 o 
   0  10   2      997.04      992.30     15.30 o 
   1  10   2        7.92        8.05      4.22 o 
   2  10   2      614.18      613.13     14.57 o 
   3  10   2       92.76      106.38      7.26 o 
   4  10   2       73.04       76.53      6.44 o 
   5  10   2       80.68       77.00      8.62 o 
   6  10   2       86.67       84.52      9.56 o 
  -9  11   2        3.25       10.53     12.38 o 
  -8  11   2      416.72      429.08     14.88 o 
  -7  11   2       10.80       21.11      6.29 o 
  -6  11   2       11.45       17.14      4.14 o 
  -5  11   2       47.48       49.00      4.54 o 
  -4  11   2      768.55      756.48     13.16 o 
  -3  11   2      227.96      222.98      7.59 o 
  -2  11   2      238.00      210.76      7.66 o 
  -1  11   2      348.18      363.22     10.10 o 
   0  11   2      295.84      298.76     11.64 o 
   1  11   2      817.43      834.62     16.78 o 
   2  11   2      117.38      136.25      8.28 o 
   3  11   2       54.85       51.77      6.27 o 
   4  11   2       37.05       37.21      7.60 o 
  -8  12   2      209.96      234.53     20.95 o 
  -7  12   2       36.84       39.38     11.84 o 
  -6  12   2        2.27        9.07      4.63 o 
  -5  12   2        1.78        2.59      4.08 o 
  -4  12   2       16.35       21.89      4.21 o 
  -3  12   2      735.15      746.90     13.86 o 
  -2  12   2      421.43      437.08     11.93 o 
  -1  12   2       33.35       44.51      5.08 o 
   0  12   2      170.01      186.21      9.43 o 
   1  12   2       11.34       15.52      8.13 o 
   2  12   2      139.70      155.59     25.82 o 
   3  12   2       51.96       68.13     13.30 o 
  -6  13   2      233.12      220.98     16.00 o 
  -5  13   2      204.86      207.50     11.49 o 
  -4  13   2      450.20      452.16     12.60 o 
  -3  13   2       70.61       82.41      6.24 o 
  -2  13   2        8.03        3.43      4.65 o 
  -1  13   2      430.05      441.25     19.93 o 
   0  13   2       17.22      -11.43     16.49 o 
   0 -14   3       21.58       36.85     27.22 o 
   1 -14   3        1.53        1.29      9.62 o 
   2 -14   3        9.63       54.90     19.94 o 
   3 -14   3      417.69      340.65     35.09 o 
  -3 -13   3       57.54       37.01     15.82 o 
  -2 -13   3        4.18       -0.69      6.34 o 
  -1 -13   3      110.09      104.78      9.63 o 
   0 -13   3      380.05      409.32     12.49 o 
   1 -13   3       19.63       16.35      4.99 o 
   2 -13   3      203.54      202.66     10.00 o 
   3 -13   3       19.59       25.22      5.78 o 
   4 -13   3      188.90      185.38     10.19 o 
   5 -13   3       14.06       -0.53      6.66 o 
   6 -13   3       59.74       32.11     16.21 o 
  -4 -12   3       77.30       47.92     10.46 o 
  -3 -12   3      130.38      155.74      8.38 o 
  -2 -12   3      381.31      374.85     10.95 o 
  -1 -12   3      664.44      677.35     13.50 o 
   0 -12   3       65.28       70.67      5.55 o 
   1 -12   3      992.09      992.14     16.30 o 
   2 -12   3      917.37      914.40     18.73 o 
   3 -12   3       85.00       95.07      7.13 o 
   4 -12   3      584.27      570.64     15.05 o 
   5 -12   3      243.75      235.28     10.17 o 
   6 -12   3      169.05      177.31     12.28 o 
   7 -12   3        0.43        5.42     13.10 o 
  -6 -11   3       63.44       53.37      9.83 o 
  -5 -11   3      181.40      182.65      8.72 o 
  -4 -11   3      237.55      242.37      8.54 o 
  -3 -11   3       56.66       65.93      5.08 o 
  -2 -11   3       11.56       10.32      3.89 o 
  -1 -11   3      372.45      373.49      9.68 o 
   0 -11   3     1711.43     1704.08     21.38 o 
   1 -11   3       84.89       90.87      5.79 o 
   2 -11   3      415.31      420.28     11.17 o 
   3 -11   3        7.15        2.11      4.19 o 
   4 -11   3       40.18       42.52      4.97 o 
   5 -11   3      648.34      666.77     14.28 o 
   6 -11   3      425.23      437.26     15.06 o 
   7 -11   3        9.26        4.34      6.13 o 
   8 -11   3       13.64       17.23      9.49 o 
  -7 -10   3       15.01       14.83      7.44 o 
  -6 -10   3      359.71      357.75     11.50 o 
  -5 -10   3      384.96      389.84     11.07 o 
  -4 -10   3     1073.17     1079.82     16.42 o 
  -3 -10   3      720.68      695.56     12.23 o 
  -2 -10   3       29.40       36.51      3.92 o 
  -1 -10   3        3.52        6.72      3.19 o 
   0 -10   3       13.73       21.75      3.82 o 
   1 -10   3     3219.01     3212.94     30.43 o 
   2 -10   3      697.41      703.21     11.00 o 
   3 -10   3      259.50      272.40      8.05 o 
   4 -10   3      252.15      252.81      7.95 o 
   5 -10   3        7.26        5.12      3.38 o 
   6 -10   3       80.61       80.86      8.40 o 
   7 -10   3       54.21       52.57      6.71 o 
   8 -10   3      436.25      443.28     17.53 o 
   9 -10   3      169.97      186.78     15.71 o 
  -8  -9   3      166.09      127.93     27.26 o 
  -7  -9   3        0.34        1.55      4.26 o 
  -6  -9   3        2.13        1.49      3.99 o 
  -5  -9   3      489.50      468.15     11.41 o 
  -4  -9   3      196.85      182.93      7.31 o 
  -3  -9   3      702.16      705.27     11.52 o 
  -2  -9   3        4.93        6.02      2.91 o 
  -1  -9   3     1280.86     1270.99     16.11 o 
   0  -9   3     1030.66     1102.96     12.87 o 
   1  -9   3       39.46       40.01      3.01 o 
   2  -9   3      385.84      382.23      6.75 o 
   3  -9   3      210.84      207.06      5.42 o 
   4  -9   3        1.19        0.60      2.77 o 
   5  -9   3      144.54      129.34      5.38 o 
   6  -9   3     1165.03     1199.53     17.72 o 
   7  -9   3      465.13      457.58     14.63 o 
   8  -9   3        1.13       -0.41      5.34 o 
   9  -9   3       73.68       80.99     11.77 o 
  10  -9   3        9.81       -7.39     14.27 o 
  -9  -8   3      114.89      111.14     23.08 o 
  -8  -8   3      443.33      437.78     15.85 o 
  -7  -8   3      302.85      311.04      9.59 o 
  -6  -8   3        1.13        2.07      3.63 o 
  -5  -8   3      176.39      168.63      6.86 o 
  -4  -8   3      706.76      699.13     11.68 o 
  -3  -8   3      322.96      357.89      7.21 o 
  -2  -8   3      570.61      545.19      8.68 o 
  -1  -8   3      588.34      542.12      9.28 o 
   0  -8   3      117.66      128.75      5.85 o 
   1  -8   3     3724.06     3650.08     24.70 o 
   2  -8   3      137.31      137.05      4.31 o 
   3  -8   3      335.37      331.13      6.63 o 
   4  -8   3       78.23       75.31      4.04 o 
   5  -8   3      401.81      392.11      8.12 o 
   6  -8   3      741.55      729.13     12.15 o 
   7  -8   3      320.91      336.67     10.89 o 
   8  -8   3     1161.25     1164.56     21.03 o 
   9  -8   3      195.36      208.70     12.05 o 
  10  -8   3      331.83      280.00     19.56 o 
  -9  -7   3      530.43      556.10     16.61 o 
  -8  -7   3      319.00      331.96     11.56 o 
  -7  -7   3       22.86       25.98      3.94 o 
  -6  -7   3        2.24        1.81      3.39 o 
  -5  -7   3      833.73      840.50     14.82 o 
  -4  -7   3      714.48      710.88     10.30 o 
  -3  -7   3     1409.71     1387.46     13.78 o 
  -2  -7   3     1427.12     1404.66     14.94 o 
  -1  -7   3       92.83      106.96      4.00 o 
   0  -7   3     1147.07     1164.23     13.01 o 
   1  -7   3      555.11      537.83      7.80 o 
   2  -7   3     2275.85     2212.08     15.63 o 
   3  -7   3      673.49      655.59      8.69 o 
   4  -7   3      235.61      252.56      5.40 o 
   5  -7   3       28.89       30.06      2.90 o 
   6  -7   3      751.13      751.81     10.98 o 
   7  -7   3       24.90       29.51      4.62 o 
   8  -7   3        6.11        5.35      4.52 o 
   9  -7   3      382.32      395.46     14.12 o 
  10  -7   3        0.22        8.10     10.73 o 
  -9  -6   3       12.24       18.52      4.91 o 
  -8  -6   3     1067.40     1049.41     19.07 o 
  -7  -6   3      167.23      179.05      6.41 o 
  -6  -6   3      290.77      279.66      7.50 o 
  -5  -6   3      104.76       97.27      4.21 o 
  -4  -6   3     1460.85     1419.46     12.93 o 
  -3  -6   3     1047.25     1081.16     10.64 o 
  -2  -6   3      192.09      190.20      5.69 o 
  -1  -6   3     2091.53     2111.94     18.18 o 
   0  -6   3        6.65       10.28      2.14 o 
   1  -6   3      293.65      259.66      5.28 o 
   2  -6   3      465.75      485.94      6.61 o 
   3  -6   3     4154.28     4224.25     24.99 o 
   4  -6   3       26.77       28.98      1.85 o 
   5  -6   3       11.54        9.96      2.31 o 
   6  -6   3        3.79        0.57      2.20 o 
   7  -6   3     1758.03     1754.20     22.33 o 
   8  -6   3      631.51      608.35     14.47 o 
   9  -6   3       67.36       68.36      7.02 o 
  10  -6   3      135.09      125.26     12.35 o 
  11  -6   3       60.78       95.79     22.01 o 
 -10  -5   3      109.77      120.33      9.50 o 
  -9  -5   3      516.41      518.66     13.73 o 
  -8  -5   3      656.70      675.69     14.69 o 
  -7  -5   3      675.82      668.63     10.50 o 
  -6  -5   3      128.44      131.42      4.51 o 
  -5  -5   3      341.06      338.10      6.51 o 
  -4  -5   3       37.56       36.05      1.99 o 
  -3  -5   3     4842.38     4851.36     25.37 o 
  -2  -5   3     4821.80     4827.32     28.43 o 
  -1  -5   3      259.17      281.09      5.73 o 
   0  -5   3      969.60     1069.83     10.98 o 
   1  -5   3     1614.88     1722.05     13.38 o 
   2  -5   3      175.43      171.03      3.42 o 
   3  -5   3      576.18      545.42      6.10 o 
   4  -5   3     1720.51     1665.48     14.43 o 
   5  -5   3       95.40      108.92      3.82 o 
   6  -5   3      172.19      148.79      4.84 o 
   7  -5   3      194.25      191.58      7.84 o 
   8  -5   3     1707.39     1656.15     26.16 o 
   9  -5   3      262.59      290.86     11.75 o 
  10  -5   3       26.72       27.90      6.56 o 
  11  -5   3       19.03       -2.34     15.55 o 
 -11  -4   3       55.77       49.63     10.68 o 
 -10  -4   3        3.88        2.28      5.44 o 
  -9  -4   3        2.65        2.08      4.69 o 
  -8  -4   3        9.87       13.63      3.65 o 
  -7  -4   3      513.51      533.42      8.90 o 
  -6  -4   3     5673.24     5552.29     29.87 o 
  -5  -4   3       26.86       31.09      2.22 o 
  -4  -4   3      781.61      761.37      7.92 o 
  -3  -4   3       47.19       59.41      2.19 o 
  -2  -4   3     1068.29     1049.31      9.32 o 
  -1  -4   3     6940.45     7112.47     38.02 o 
   0  -4   3        5.26        6.58      1.77 o 
   1  -4   3       97.07      106.23      2.37 o 
   2  -4   3     3426.57     3419.91     17.31 o 
   3  -4   3      834.16      806.14      7.19 o 
   4  -4   3      404.40      426.79      6.47 o 
   5  -4   3     1378.68     1365.70     12.97 o 
   6  -4   3        5.54       10.08      2.12 o 
   7  -4   3     1657.76     1652.11     19.68 o 
   8  -4   3      398.30      391.05     12.32 o 
   9  -4   3      393.31      405.06     13.53 o 
  10  -4   3       56.40       43.01     15.30 o 
  11  -4   3       22.85       16.19     17.42 o 
 -11  -3   3      113.15      118.79     10.00 o 
 -10  -3   3      162.79      161.95      9.82 o 
  -9  -3   3       35.05       33.09      4.25 o 
  -8  -3   3     1003.33     1012.21     15.41 o 
  -7  -3   3     1570.59     1537.21     13.70 o 
  -6  -3   3       13.18       14.51      1.89 o 
  -5  -3   3     4189.88     4331.11     23.42 o 
  -4  -3   3        0.18        3.90      1.24 o 
  -3  -3   3     6920.46     7169.41     32.28 o 
  -2  -3   3     2324.05     2523.38     14.62 o 
  -1  -3   3       64.34       85.79      3.25 o 
   0  -3   3      779.44      840.22      7.12 o 
   1  -3   3      289.39      339.95      3.67 o 
   2  -3   3      179.90      187.81      2.95 o 
   3  -3   3     3531.36     3469.31     20.73 o 
   4  -3   3     1705.50     1598.86     13.62 o 
   5  -3   3      187.76      177.10      4.04 o 
   6  -3   3      183.75      199.08      5.14 o 
   7  -3   3       32.20       37.17      4.84 o 
   8  -3   3      504.77      484.43     10.61 o 
   9  -3   3        7.14        9.34      5.19 o 
  10  -3   3      531.93      530.15     20.42 o 
  11  -3   3      101.30       95.42     15.58 o 
 -12  -2   3       62.35       80.15     14.18 o 
 -11  -2   3      268.39      277.25     13.73 o 
 -10  -2   3      373.11      366.82     13.47 o 
  -9  -2   3        3.53        7.67      3.91 o 
  -8  -2   3       69.97       62.19      4.30 o 
  -7  -2   3      902.43      934.96      9.57 o 
  -6  -2   3     2107.75     2020.88     14.32 o 
  -5  -2   3       47.24       54.44      1.97 o 
  -4  -2   3      349.39      352.75      4.23 o 
  -3  -2   3      176.77      250.35      3.49 o 
  -2  -2   3     5345.91     5357.74     22.56 o 
  -1  -2   3     1609.21     1648.19      9.66 o 
   0  -2   3     2129.31     2166.31     12.31 o 
   1  -2   3      138.46      112.71      2.00 o 
   2  -2   3     1192.92     1134.87      7.88 o 
   3  -2   3      505.15      561.86      5.46 o 
   4  -2   3     2798.26     2827.92     15.87 o 
   5  -2   3     6674.53     6533.43     28.54 o 
   6  -2   3      132.49      124.78      3.42 o 
   7  -2   3      203.89      194.64      5.34 o 
   8  -2   3      417.03      402.62     10.79 o 
   9  -2   3      777.11      786.41     20.27 o 
  10  -2   3       18.43       17.05      6.81 o 
  11  -2   3       53.36       67.93     14.10 o 
 -12  -1   3      140.68      113.34     21.18 o 
 -11  -1   3       12.09        5.74      6.06 o 
 -10  -1   3      836.08      832.12     21.77 o 
  -9  -1   3       80.48       80.39      5.47 o 
  -8  -1   3      593.83      582.58      9.49 o 
  -7  -1   3       39.36       40.45      2.40 o 
  -6  -1   3     1900.50     2022.13     11.50 o 
  -5  -1   3     4886.60     4730.93     19.62 o 
  -4  -1   3      763.33      899.56      7.79 o 
  -3  -1   3      152.54      182.40      2.56 o 
  -2  -1   3     1469.51     1627.50      7.20 o 
  -1  -1   3     7503.67     7420.98     25.24 o 
   0  -1   3      177.24      245.70      2.55 o 
   1  -1   3    12468.42    12449.76     37.10 o 
   2  -1   3     6527.01     6685.09     22.83 o 
   3  -1   3     7622.49     7821.29     31.43 o 
   4  -1   3     1110.43     1080.33      8.42 o 
   5  -1   3       25.80       19.96      1.60 o 
   6  -1   3      195.80      199.26      4.18 o 
   7  -1   3       19.29       23.63      3.59 o 
   8  -1   3        7.79        2.58      4.21 o 
   9  -1   3      140.33      145.24      9.55 o 
  10  -1   3      331.96      341.40     16.99 o 
  11  -1   3       19.91        6.25      7.30 o 
 -12   0   3      150.15      149.16     12.92 o 
 -11   0   3      323.57      328.60     16.57 o 
 -10   0   3      237.04      249.68     11.87 o 
  -9   0   3       62.30       66.99      5.13 o 
  -8   0   3      378.31      364.50     10.55 o 
  -7   0   3      431.78      407.15      6.46 o 
  -6   0   3       24.43       18.78      1.22 o 
  -5   0   3     5135.50     5440.47     22.11 o 
  -4   0   3     1310.39     1336.19      7.64 o 
  -3   0   3       15.11       15.17      0.99 o 
  -2   0   3       55.79       73.25      1.28 o 
  -1   0   3     1832.02     1802.36      7.21 o 
   0   0   3    13469.22    13579.29     54.92 o 
   1   0   3      131.24      143.35      1.86 o 
   2   0   3      303.42      297.41      2.98 o 
   3   0   3       86.11      106.88      2.15 o 
   4   0   3      987.37     1002.58      7.96 o 
   5   0   3     2773.35     2659.45     15.43 o 
   6   0   3      858.56      825.58      9.20 o 
   7   0   3        9.95       15.05      3.07 o 
   8   0   3      121.57      135.07     10.33 o 
   9   0   3        6.68       13.93      5.30 o 
  10   0   3      187.28      204.47     18.01 o 
  11   0   3      421.28      451.00     20.13 o 
 -12   1   3       23.10       31.35      7.53 o 
 -11   1   3      100.66      108.17      8.40 o 
 -10   1   3     1279.04     1323.90     23.74 o 
  -9   1   3      161.28      167.70      7.37 o 
  -8   1   3       43.75       40.51      3.60 o 
  -7   1   3       34.53       30.87      2.47 o 
  -6   1   3     2208.65     2319.60     15.94 o 
  -5   1   3     4147.06     4022.20     18.03 o 
  -4   1   3     2273.55     2263.36     10.98 o 
  -3   1   3     1279.14     1377.26      7.57 o 
  -2   1   3       12.76       12.63      0.68 o 
  -1   1   3       15.44       19.03      0.77 o 
   0   1   3       77.67       88.32      1.72 o 
   1   1   3     1820.42     1713.46     11.67 o 
   2   1   3      438.62      387.51      4.01 o 
   3   1   3      203.49      219.02      3.08 o 
   4   1   3      204.56      175.25      3.68 o 
   5   1   3       73.65       69.81      2.66 o 
   6   1   3      532.19      520.58      7.84 o 
   7   1   3      224.84      243.67      9.44 o 
   8   1   3       10.74        8.40      4.42 o 
   9   1   3      257.67      263.33     13.21 o 
  10   1   3      199.27      209.70     12.50 o 
 -12   2   3       81.21       88.23      8.88 o 
 -11   2   3        6.84       19.72      6.39 o 
 -10   2   3       47.36       47.38      4.38 o 
  -9   2   3      289.79      295.21      8.11 o 
  -8   2   3     1562.12     1534.03     18.13 o 
  -7   2   3      107.27       97.61      5.05 o 
  -6   2   3       71.89       78.19      1.90 o 
  -5   2   3     2193.84     2199.19     13.32 o 
  -4   2   3       96.03      151.29      2.75 o 
  -3   2   3     2477.06     2561.11     11.32 o 
  -2   2   3      135.16      122.78      1.78 o 
  -1   2   3     1353.09     1325.44      7.84 o 
   0   2   3     8080.07     8216.56     33.45 o 
   1   2   3      290.19      328.51      3.79 o 
   2   2   3     5226.07     5427.21     24.70 o 
   3   2   3      204.61      181.93      3.02 o 
   4   2   3       81.15       92.46      3.09 o 
   5   2   3     1395.47     1295.03     11.93 o 
   6   2   3      994.35      983.52     11.76 o 
   7   2   3     1135.51     1132.17     20.71 o 
   8   2   3        0.90        5.14      4.97 o 
   9   2   3       57.28       57.71      6.97 o 
  10   2   3       35.91       48.42     10.06 o 
 -12   3   3      104.86      119.28     26.45 o 
 -11   3   3      116.42      121.01      8.62 o 
 -10   3   3      673.54      706.10     14.90 o 
  -9   3   3       25.19       22.55      4.41 o 
  -8   3   3     2148.64     2140.48     19.42 o 
  -7   3   3      729.16      654.30     13.02 o 
  -6   3   3       50.69       46.14      1.93 o 
  -5   3   3      312.30      285.59      4.68 o 
  -4   3   3     2324.59     2267.73     13.77 o 
  -3   3   3     2592.54     2748.86     13.69 o 
  -2   3   3     1100.75     1094.40      7.08 o 
  -1   3   3       57.53       42.51      1.47 o 
   0   3   3       45.04       65.19      1.60 o 
   1   3   3     2104.82     2138.55     10.90 o 
   2   3   3      964.72      875.60      6.90 o 
   3   3   3       79.05       75.62      2.27 o 
   4   3   3        0.09        1.12      1.59 o 
   5   3   3     1116.45     1120.03     14.46 o 
   6   3   3      775.92      746.56     13.11 o 
   7   3   3      271.59      264.03     10.54 o 
   8   3   3      442.85      444.92     16.97 o 
   9   3   3       56.47       56.94      8.68 o 
  10   3   3       77.83       42.31     16.37 o 
 -12   4   3        2.11        1.70      8.03 o 
 -11   4   3      457.60      422.87     17.73 o 
 -10   4   3       91.78      106.10      6.62 o 
  -9   4   3     1002.71     1030.24     16.09 o 
  -8   4   3      693.86      693.82     11.53 o 
  -7   4   3       10.23        9.07      1.62 o 
  -6   4   3      343.48      333.04      6.11 o 
  -5   4   3     1802.71     1835.85     14.14 o 
  -4   4   3      472.86      515.54      5.70 o 
  -3   4   3     4776.28     4544.69     21.02 o 
  -2   4   3      370.64      308.00      5.38 o 
  -1   4   3      102.23      169.72      2.84 o 
   0   4   3      490.12      432.79      4.31 o 
   1   4   3      879.52      991.36      7.68 o 
   2   4   3     4540.25     4757.32     23.61 o 
   3   4   3      943.16      846.18      6.77 o 
   4   4   3      369.14      356.20      6.07 o 
   5   4   3       46.75       43.35      3.62 o 
   6   4   3      233.97      236.20      7.50 o 
   7   4   3       78.53       86.71      7.05 o 
   8   4   3        9.93        7.45      4.95 o 
   9   4   3      237.83      253.64     15.64 o 
 -12   5   3      456.85      474.05     23.44 o 
 -11   5   3       39.02       31.04      6.93 o 
 -10   5   3      421.50      419.72     12.93 o 
  -9   5   3       31.69       31.93      4.77 o 
  -8   5   3      873.54      868.49     13.04 o 
  -7   5   3      310.30      296.68      5.60 o 
  -6   5   3      447.62      434.25      5.98 o 
  -5   5   3      217.37      209.06      4.87 o 
  -4   5   3      204.27      168.55      3.63 o 
  -3   5   3     1621.11     1644.79     11.76 o 
  -2   5   3       61.31       60.84      2.45 o 
  -1   5   3     2061.30     2028.57     13.49 o 
   0   5   3       19.22       24.52      1.50 o 
   1   5   3     1440.23     1458.52     13.38 o 
   2   5   3     1583.77     1569.11     12.23 o 
   3   5   3      196.71      184.44      3.97 o 
   4   5   3      460.90      451.12      9.60 o 
   5   5   3       80.90       73.69      4.60 o 
   6   5   3       32.63       28.29      3.55 o 
   7   5   3      889.02      883.72     19.68 o 
   8   5   3      415.95      419.16     14.02 o 
   9   5   3        1.46       -6.88     14.81 o 
 -12   6   3       21.06       -7.03     10.59 o 
 -11   6   3       67.28       68.89      8.31 o 
 -10   6   3        0.11       -3.86      5.40 o 
  -9   6   3      443.27      455.55     12.30 o 
  -8   6   3     1131.35     1162.73     17.13 o 
  -7   6   3      632.24      625.91      9.73 o 
  -6   6   3       30.27       34.32      2.92 o 
  -5   6   3       14.91       14.12      1.95 o 
  -4   6   3       15.34       17.49      1.63 o 
  -3   6   3     3580.28     3492.98     21.61 o 
  -2   6   3     2342.78     2388.96     15.37 o 
  -1   6   3      556.20      595.31      6.75 o 
   0   6   3     1026.37     1038.58     10.96 o 
   1   6   3       69.29       87.06      3.17 o 
   2   6   3     1602.55     1650.67     12.91 o 
   3   6   3       44.67       51.53      3.24 o 
   4   6   3      497.27      516.24      9.32 o 
   5   6   3        0.32        4.00      3.27 o 
   6   6   3      658.28      690.50     13.22 o 
   7   6   3        4.83       16.23      5.52 o 
   8   6   3      137.34      129.51     10.40 o 
 -12   7   3      102.54      137.62     49.08 o 
 -11   7   3        7.61        6.80      6.36 o 
 -10   7   3       74.17       81.59      8.09 o 
  -9   7   3       21.40       21.02      4.83 o 
  -8   7   3      306.78      324.11      9.53 o 
  -7   7   3       60.79       69.07      3.94 o 
  -6   7   3     2286.24     2186.86     19.42 o 
  -5   7   3       49.10       52.60      3.38 o 
  -4   7   3      613.96      569.49      8.95 o 
  -3   7   3       64.37       56.02      2.95 o 
  -2   7   3      316.23      307.43      5.65 o 
  -1   7   3     3647.11     3702.21     23.62 o 
   0   7   3      822.44      826.51      9.57 o 
   1   7   3      116.28      119.96      3.91 o 
   2   7   3      737.38      733.30      9.94 o 
   3   7   3      659.04      593.82     10.64 o 
   4   7   3      242.09      227.90      8.01 o 
   5   7   3       86.84       87.27      5.58 o 
   6   7   3       93.40       92.84      6.90 o 
   7   7   3      463.29      471.75     18.72 o 
 -11   8   3      286.12      294.34     19.01 o 
 -10   8   3       72.67       64.81      7.77 o 
  -9   8   3        0.17       13.05      6.18 o 
  -8   8   3     1108.21     1111.06     23.29 o 
  -7   8   3      443.93      419.91      8.80 o 
  -6   8   3       24.91       26.86      3.41 o 
  -5   8   3     1038.27     1065.17     13.33 o 
  -4   8   3      166.19      155.63      6.35 o 
  -3   8   3     1727.80     1683.64     15.67 o 
  -2   8   3      185.54      174.00      5.40 o 
  -1   8   3      159.01      168.09      4.89 o 
   0   8   3       27.84       39.35      3.17 o 
   1   8   3        4.00        8.57      2.57 o 
   2   8   3       53.34       47.50      3.95 o 
   3   8   3      521.54      566.54     12.09 o 
   4   8   3     1452.08     1439.84     20.91 o 
   5   8   3       19.92       27.08      4.42 o 
   6   8   3       39.32       43.87      5.35 o 
 -11   9   3       68.41       64.06     19.15 o 
 -10   9   3      135.80      137.80     11.20 o 
  -9   9   3        3.49       10.68      6.12 o 
  -8   9   3       13.00       17.50      4.97 o 
  -7   9   3      156.91      168.77      6.43 o 
  -6   9   3      884.40      845.44     13.58 o 
  -5   9   3       52.18       52.74      3.98 o 
  -4   9   3       60.53       61.98      4.23 o 
  -3   9   3       23.51       28.26      4.05 o 
  -2   9   3      112.14      131.10      5.46 o 
  -1   9   3     1731.61     1695.01     17.75 o 
   0   9   3     1099.61     1028.38     14.24 o 
   1   9   3      155.09      166.07      6.69 o 
   2   9   3      713.58      692.88     12.55 o 
   3   9   3       34.70       30.12      4.33 o 
   4   9   3      263.60      262.79      8.84 o 
   5   9   3      584.50      589.57     14.59 o 
   6   9   3       54.69       50.32     10.03 o 
 -10  10   3      101.49      119.58     21.73 o 
  -9  10   3       18.25       26.17      7.28 o 
  -8  10   3      174.37      204.60      9.64 o 
  -7  10   3       23.40       32.88      5.56 o 
  -6  10   3      194.90      189.79      7.18 o 
  -5  10   3     1347.53     1315.07     17.76 o 
  -4  10   3       46.32       56.35      4.48 o 
  -3  10   3      362.45      352.93      8.42 o 
  -2  10   3       61.54       60.23      4.65 o 
  -1  10   3      762.48      778.57     13.31 o 
   0  10   3       20.65       23.31      4.25 o 
   1  10   3      323.57      323.66     10.26 o 
   2  10   3      316.26      326.58     10.85 o 
   3  10   3      635.36      644.70     15.23 o 
   4  10   3      543.14      556.45     14.53 o 
   5  10   3       53.06       54.31     13.44 o 
  -9  11   3       25.18       15.97     16.96 o 
  -8  11   3       95.46      106.79      9.92 o 
  -7  11   3      673.56      719.70     17.06 o 
  -6  11   3      290.45      306.39      9.34 o 
  -5  11   3       19.22       16.43      4.01 o 
  -4  11   3      403.61      393.45      9.36 o 
  -3  11   3      328.58      347.13      9.26 o 
  -2  11   3       72.85       70.76      5.11 o 
  -1  11   3      450.37      444.38     12.33 o 
   0  11   3     1072.27     1145.16     30.27 o 
   1  11   3       10.38       11.36      4.84 o 
   2  11   3       66.95       63.16      6.88 o 
   3  11   3       95.34      131.03     12.88 o 
  -8  12   3        0.50       11.92     10.82 o 
  -7  12   3       73.92       75.28      9.95 o 
  -6  12   3      355.32      351.32     11.30 o 
  -5  12   3      291.46      290.63      9.52 o 
  -4  12   3       47.30       42.80      4.86 o 
  -3  12   3      124.56      128.33      6.79 o 
  -2  12   3       25.50       29.17      5.53 o 
  -1  12   3      104.30       93.49      6.96 o 
   0  12   3       10.79        9.91      4.73 o 
   1  12   3      504.34      600.41     33.78 o 
   2  12   3       13.21       23.51     18.07 o 
  -6  13   3       25.33       23.79     11.04 o 
  -5  13   3      195.17      169.01     11.94 o 
  -4  13   3      237.36      229.68     11.83 o 
  -3  13   3       94.02       93.28     10.58 o 
  -2  13   3        0.38       11.09      9.19 o 
  -1  13   3      130.60      121.98     16.69 o 
   0 -14   4       13.11       10.34     13.63 o 
   1 -14   4      146.71      149.83     23.99 o 
   2 -14   4       48.91       44.53     16.92 o 
   3 -14   4       48.48       45.77     17.86 o 
  -3 -13   4      396.77      326.12     24.08 o 
  -2 -13   4       41.98       61.74      9.02 o 
  -1 -13   4        6.23        2.20      6.16 o 
   0 -13   4       68.47       77.06      6.59 o 
   1 -13   4      208.76      220.22     10.50 o 
   2 -13   4      171.28      160.93      9.22 o 
   3 -13   4      481.98      478.86     14.47 o 
   4 -13   4     1049.62     1048.59     26.73 o 
   5 -13   4       16.50       35.10      9.50 o 
  -4 -12   4        9.53       16.75      6.03 o 
  -3 -12   4       25.22       15.53      4.52 o 
  -2 -12   4      233.16      241.54      9.13 o 
  -1 -12   4      347.93      358.72     10.13 o 
   0 -12   4       35.92       36.40      4.81 o 
   1 -12   4       92.94      102.19      8.12 o 
   2 -12   4      209.98      222.76      9.85 o 
   3 -12   4       38.74       49.27      5.96 o 
   4 -12   4       50.57       46.89      6.03 o 
   5 -12   4      496.54      502.23     14.33 o 
   6 -12   4       12.89        8.34     11.15 o 
   7 -12   4      426.11      429.63     35.45 o 
  -6 -11   4        7.96       -0.42      9.17 o 
  -5 -11   4      287.55      297.96      9.67 o 
  -4 -11   4        1.74       12.45      4.10 o 
  -3 -11   4      792.08      823.64     14.13 o 
  -2 -11   4      769.46      786.13     14.16 o 
  -1 -11   4      384.64      375.35      9.76 o 
   0 -11   4     1032.95      975.88     16.07 o 
   1 -11   4        0.78        2.46      3.56 o 
   2 -11   4      156.05      161.53      8.16 o 
   3 -11   4      911.37      884.06     17.62 o 
   4 -11   4      840.60      840.80     15.94 o 
   5 -11   4       40.31       33.52      5.25 o 
   6 -11   4       28.49       31.89      6.38 o 
   7 -11   4        3.02       14.39      6.77 o 
   8 -11   4      141.13      155.11     17.69 o 
  -7 -10   4      162.95      176.88     13.02 o 
  -6 -10   4     1172.74     1174.49     19.36 o 
  -5 -10   4       10.01        5.24      4.06 o 
  -4 -10   4       13.90       15.87      4.16 o 
  -3 -10   4       28.18       31.99      4.11 o 
  -2 -10   4      599.18      560.68     10.77 o 
  -1 -10   4     1092.61     1084.96     15.26 o 
   0 -10   4       12.84       22.17      3.50 o 
   1 -10   4       50.10       63.23      4.64 o 
   2 -10   4       82.11       84.30      4.69 o 
   3 -10   4      112.84      107.39      5.53 o 
   4 -10   4      392.25      378.94     10.33 o 
   5 -10   4      164.81      172.46      7.47 o 
   6 -10   4        1.01       -0.24      4.98 o 
   7 -10   4       32.27       22.81      6.82 o 
   8 -10   4        3.92       10.49      7.34 o 
  -8  -9   4      247.10      241.54     21.67 o 
  -7  -9   4        5.40        3.82      4.21 o 
  -6  -9   4      151.51      150.43      7.19 o 
  -5  -9   4     3213.17     3260.66     31.43 o 
  -4  -9   4       58.74       72.97      5.16 o 
  -3  -9   4      190.32      177.12      6.20 o 
  -2  -9   4      130.88      120.70      5.35 o 
  -1  -9   4     1351.62     1388.92     16.48 o 
   0  -9   4      490.11      509.13      8.92 o 
   1  -9   4      115.40      113.12      4.53 o 
   2  -9   4      995.38      961.65     11.52 o 
   3  -9   4      778.22      779.41     11.78 o 
   4  -9   4      678.45      687.06     11.20 o 
   5  -9   4      114.32      118.00      5.64 o 
   6  -9   4      513.97      528.18     13.61 o 
   7  -9   4        0.07       -1.87      4.37 o 
   8  -9   4      477.95      456.65     14.53 o 
   9  -9   4       65.19       79.34     11.89 o 
  -9  -8   4      340.54      321.90     34.09 o 
  -8  -8   4      281.76      268.30     11.69 o 
  -7  -8   4      858.16      891.44     15.95 o 
  -6  -8   4      699.63      696.95     14.27 o 
  -5  -8   4       57.96       54.57      4.94 o 
  -4  -8   4      375.63      400.09      9.04 o 
  -3  -8   4        5.02        6.23      2.50 o 
  -2  -8   4       18.03       27.77      3.14 o 
  -1  -8   4      248.11      253.12      6.37 o 
   0  -8   4     2354.31     2320.73     19.91 o 
   1  -8   4      161.17      167.82      4.91 o 
   2  -8   4      272.41      284.07      5.69 o 
   3  -8   4       52.87       55.83      3.26 o 
   4  -8   4      693.14      674.12     10.54 o 
   5  -8   4      880.83      843.31     13.07 o 
   6  -8   4      301.32      307.25      9.17 o 
   7  -8   4       31.63       30.95      5.30 o 
   8  -8   4       62.21       59.60      6.53 o 
   9  -8   4       84.52       76.88      8.56 o 
  10  -8   4       23.13       32.21      8.64 o 
  -9  -7   4      134.91      115.96      8.49 o 
  -8  -7   4       10.61        6.72      5.13 o 
  -7  -7   4      218.64      222.33      8.44 o 
  -6  -7   4      763.02      720.80     13.09 o 
  -5  -7   4     2320.10     2379.34     22.22 o 
  -4  -7   4      287.70      278.07      6.78 o 
  -3  -7   4      262.56      252.60      5.64 o 
  -2  -7   4      217.92      196.80      6.04 o 
  -1  -7   4     1046.99     1090.69     12.51 o 
   0  -7   4       24.37       35.45      2.98 o 
   1  -7   4     3267.79     3203.12     26.24 o 
   2  -7   4     1453.14     1420.34     12.27 o 
   3  -7   4      992.46      976.62     11.14 o 
   4  -7   4      668.90      667.93      9.93 o 
   5  -7   4      193.51      196.19      5.69 o 
   6  -7   4      929.94      881.87     13.08 o 
   7  -7   4      120.37      126.66      6.79 o 
   8  -7   4        2.23        2.08      4.94 o 
   9  -7   4       82.03       96.31     10.04 o 
  10  -7   4       58.01       64.94     10.68 o 
 -10  -6   4      157.57      134.66     16.17 o 
  -9  -6   4      470.41      455.98     14.32 o 
  -8  -6   4      583.95      566.16     15.20 o 
  -7  -6   4      865.73      866.84     14.19 o 
  -6  -6   4       95.56       92.78      4.80 o 
  -5  -6   4      419.22      393.99      7.84 o 
  -4  -6   4      265.20      285.46      5.89 o 
  -3  -6   4      268.65      261.53      4.93 o 
  -2  -6   4      179.00      161.86      4.82 o 
  -1  -6   4     1305.90     1328.74     14.09 o 
   0  -6   4     2940.02     2914.92     21.65 o 
   1  -6   4      177.41      205.74      5.12 o 
   2  -6   4     1706.82     1695.26     13.37 o 
   3  -6   4     1486.62     1509.80     11.94 o 
   4  -6   4      958.99      941.15     11.21 o 
   5  -6   4     1069.17     1021.49     12.05 o 
   6  -6   4      460.92      467.80      9.32 o 
   7  -6   4      201.83      199.56      8.46 o 
   8  -6   4        0.40        6.10      4.96 o 
   9  -6   4      114.56      106.40      8.51 o 
  10  -6   4        7.18       22.18      8.03 o 
 -11  -5   4        6.36       14.56     13.21 o 
 -10  -5   4      689.98      695.79     19.59 o 
  -9  -5   4       55.19       61.51      6.70 o 
  -8  -5   4      238.04      226.98      8.85 o 
  -7  -5   4      104.85      117.57      4.80 o 
  -6  -5   4      582.37      573.96      9.34 o 
  -5  -5   4       63.91       74.04      3.66 o 
  -4  -5   4     3006.28     2911.05     19.89 o 
  -3  -5   4     2473.85     2466.33     19.36 o 
  -2  -5   4       25.05       18.32      2.03 o 
  -1  -5   4     1159.70     1245.54     12.75 o 
   0  -5   4      169.32      186.12      4.59 o 
   1  -5   4    17860.19    17637.32     82.93 o 
   2  -5   4      317.79      304.60      4.52 o 
   3  -5   4       11.86       11.34      1.55 o 
   4  -5   4       70.21       77.64      3.26 o 
   5  -5   4       89.16       85.71      3.64 o 
   6  -5   4      448.51      423.85      9.21 o 
   7  -5   4       99.85      113.34      6.37 o 
   8  -5   4      599.48      623.41     16.09 o 
   9  -5   4      266.86      260.53     11.58 o 
  10  -5   4      247.88      235.29     14.95 o 
  11  -5   4       48.71       51.80     18.75 o 
 -11  -4   4      136.44      147.14     14.48 o 
 -10  -4   4      154.04      150.76     10.02 o 
  -9  -4   4      474.87      497.26     15.91 o 
  -8  -4   4      162.15      148.08      6.48 o 
  -7  -4   4      641.82      621.06      9.19 o 
  -6  -4   4      205.74      229.49      5.49 o 
  -5  -4   4     3360.34     3384.87     23.30 o 
  -4  -4   4      122.91      122.90      3.64 o 
  -3  -4   4     3673.44     3789.83     22.28 o 
  -2  -4   4      823.89      784.12      8.68 o 
  -1  -4   4     1715.62     1863.34     14.47 o 
   0  -4   4       58.75       51.70      2.50 o 
   1  -4   4      379.47      388.35      4.73 o 
   2  -4   4     5381.93     5340.87     26.91 o 
   3  -4   4       60.11       51.65      2.15 o 
   4  -4   4        6.11       10.68      2.25 o 
   5  -4   4      200.88      189.07      5.27 o 
   6  -4   4     1306.02     1315.21     15.29 o 
   7  -4   4       99.19      100.80      6.26 o 
   8  -4   4       88.58       87.45      6.24 o 
   9  -4   4      694.54      705.43     21.58 o 
  10  -4   4       13.86       18.65      6.87 o 
  11  -4   4      233.72      219.12     29.37 o 
 -12  -3   4      293.01      272.93     32.72 o 
 -11  -3   4       29.70       27.28      6.30 o 
 -10  -3   4      191.41      192.09      9.59 o 
  -9  -3   4      334.12      326.73     11.18 o 
  -8  -3   4     2281.59     2255.64     22.19 o 
  -7  -3   4      362.57      366.00      6.74 o 
  -6  -3   4      185.43      184.87      4.31 o 
  -5  -3   4      254.86      236.91      5.03 o 
  -4  -3   4     2411.65     2255.23     16.00 o 
  -3  -3   4      749.64      816.12      8.05 o 
  -2  -3   4     3232.00     3528.00     20.01 o 
  -1  -3   4     2372.62     2456.59     15.42 o 
   0  -3   4      174.23      155.17      2.81 o 
   1  -3   4     1099.45     1053.38      7.39 o 
   2  -3   4      264.26      233.00      3.71 o 
   3  -3   4      235.15      240.46      4.65 o 
   4  -3   4      137.85      152.78      3.98 o 
   5  -3   4      160.88      176.08      4.27 o 
   6  -3   4      248.36      224.40      5.37 o 
   7  -3   4     1291.02     1300.58     18.16 o 
   8  -3   4      633.63      633.13     13.92 o 
   9  -3   4      115.39      116.65      8.17 o 
  10  -3   4       11.54       18.62      9.21 o 
  11  -3   4       90.94       43.66     17.00 o 
 -12  -2   4       13.67       13.22     10.29 o 
 -11  -2   4      382.82      379.12     13.35 o 
 -10  -2   4       21.88       43.31      5.83 o 
  -9  -2   4      293.59      307.82     10.64 o 
  -8  -2   4      720.93      704.92     11.41 o 
  -7  -2   4      822.30      819.91      9.02 o 
  -6  -2   4       33.10       44.05      2.05 o 
  -5  -2   4      145.68      175.13      3.38 o 
  -4  -2   4       82.48       97.35      2.85 o 
  -3  -2   4     2351.07     2265.47     13.05 o 
  -2  -2   4      878.45      794.79      7.03 o 
  -1  -2   4      502.77      535.56      5.44 o 
   0  -2   4       59.98       59.26      2.28 o 
   1  -2   4     2963.46     3241.83     16.30 o 
   2  -2   4     1038.40      996.01      7.60 o 
   3  -2   4     2329.27     2210.64     14.47 o 
   4  -2   4     3763.82     3952.56     20.40 o 
   5  -2   4       36.83       33.20      1.88 o 
   6  -2   4      991.78      964.46     11.37 o 
   7  -2   4        8.36        5.81      2.88 o 
   8  -2   4      638.65      648.50     15.01 o 
   9  -2   4      929.68      931.66     20.72 o 
  10  -2   4       42.99       40.38      9.95 o 
  11  -2   4       99.58       95.67     22.79 o 
 -12  -1   4      223.99      215.08     16.72 o 
 -11  -1   4      109.65      119.91      9.61 o 
 -10  -1   4        4.34        2.58      5.24 o 
  -9  -1   4       70.36       88.41      5.69 o 
  -8  -1   4     1192.19     1146.46     15.47 o 
  -7  -1   4      659.18      636.99      8.61 o 
  -6  -1   4     2328.21     2361.32     15.45 o 
  -5  -1   4       70.02       65.58      2.26 o 
  -3  -1   4       30.40       29.50      1.41 o 
  -2  -1   4     1790.45     1918.27     10.91 o 
  -1  -1   4     4710.36     4618.92     22.37 o 
   0  -1   4       55.88       43.14      1.80 o 
   1  -1   4      141.96      125.59      3.68 o 
   2  -1   4     3725.51     3831.28     16.34 o 
   3  -1   4     3501.89     3670.90     18.20 o 
   4  -1   4      182.73      173.17      2.88 o 
   5  -1   4        3.08        2.63      0.96 o 
   6  -1   4       73.59       81.52      3.38 o 
   7  -1   4     1187.94     1193.61     17.61 o 
   8  -1   4      318.59      308.28     12.44 o 
   9  -1   4       61.78       71.29      7.72 o 
  10  -1   4      207.98      205.04     16.55 o 
 -12   0   4      382.48      389.11     18.81 o 
 -11   0   4      437.45      438.67     19.85 o 
 -10   0   4        2.11        9.67      5.43 o 
  -9   0   4      102.31      110.53      5.90 o 
  -8   0   4     1038.12     1069.70     12.97 o 
  -7   0   4      445.81      408.18      6.70 o 
  -6   0   4       78.78       99.76      2.45 o 
  -5   0   4     2013.09     2191.26     14.27 o 
  -4   0   4      116.69      143.15      3.17 o 
  -3   0   4     7336.90     7362.16     31.91 o 
  -2   0   4     9842.15    10291.29     38.62 o 
  -1   0   4     3022.26     3135.19     15.73 o 
   0   0   4     2471.81     2633.23     16.97 o 
   1   0   4      118.63      163.20      2.44 o 
   2   0   4      211.43      219.73      2.96 o 
   3   0   4     2122.15     2049.50     13.26 o 
   4   0   4      595.94      559.60      6.38 o 
   5   0   4      154.77      166.83      3.84 o 
   6   0   4      103.55      115.86      4.21 o 
   7   0   4      229.56      211.54      7.72 o 
   8   0   4      776.05      730.17     17.62 o 
   9   0   4       45.81       48.34      7.04 o 
  10   0   4       34.93       22.64      8.03 o 
 -12   1   4      287.37      298.14     15.29 o 
 -11   1   4      295.42      325.70     13.12 o 
 -10   1   4       42.27       29.13      4.62 o 
  -9   1   4      129.95      142.72      6.94 o 
  -8   1   4       88.76       72.97      3.65 o 
  -7   1   4     1038.93     1027.37      9.13 o 
  -6   1   4     1868.17     1799.45     11.32 o 
  -5   1   4       19.72       19.08      1.50 o 
  -4   1   4       47.59       59.93      2.09 o 
  -3   1   4      480.31      526.86      5.74 o 
  -2   1   4       92.11       65.13      1.65 o 
  -1   1   4     5228.89     5238.70     24.89 o 
   0   1   4      913.70      954.48      8.08 o 
   1   1   4       77.82      101.55      2.29 o 
   2   1   4     1182.53     1138.08      8.27 o 
   3   1   4      263.48      255.51      4.18 o 
   4   1   4     1300.95     1356.08     16.88 o 
   5   1   4     1004.31      953.95      9.92 o 
   6   1   4       75.60       74.27      3.87 o 
   7   1   4      107.64      102.82      6.08 o 
   8   1   4      116.69      127.85     10.66 o 
   9   1   4      534.46      537.16     18.23 o 
  10   1   4      120.14      129.59     13.85 o 
 -12   2   4      171.20      197.03     13.82 o 
 -11   2   4      256.94      281.49     13.74 o 
 -10   2   4      104.08      113.27      6.77 o 
  -9   2   4       11.12       13.64      3.75 o 
  -8   2   4      688.65      673.42     11.36 o 
  -7   2   4      583.48      547.27      6.70 o 
  -6   2   4      506.69      509.53      5.53 o 
  -5   2   4     5291.19     5295.27     26.55 o 
  -4   2   4     3183.10     3299.47     18.09 o 
  -3   2   4      373.63      367.67      3.79 o 
  -2   2   4     1130.36     1244.76      7.11 o 
  -1   2   4     2009.35     1921.34     11.91 o 
   0   2   4     5471.61     5678.66     29.46 o 
   1   2   4       63.73       43.24      1.83 o 
   2   2   4      121.83      108.91      2.61 o 
   3   2   4      235.42      192.84      3.54 o 
   4   2   4      541.79      534.74      6.50 o 
   5   2   4       95.98      104.00      4.27 o 
   6   2   4      325.28      322.00      8.08 o 
   7   2   4       37.73       28.10      4.90 o 
   8   2   4     1021.92      948.75     23.39 o 
   9   2   4      147.69      145.69     10.52 o 
  10   2   4      231.35      238.74     21.50 o 
 -12   3   4      118.39      158.23     12.79 o 
 -11   3   4       99.19      117.52      7.91 o 
 -10   3   4      132.70      129.46      7.76 o 
  -9   3   4      476.75      465.33     12.50 o 
  -8   3   4      603.12      584.71     10.49 o 
  -7   3   4     1236.60     1194.66     10.42 o 
  -6   3   4     2032.32     1946.96     14.59 o 
  -5   3   4       12.76       12.28      1.25 o 
  -4   3   4      218.02      209.35      3.19 o 
  -3   3   4      386.96      409.01      5.09 o 
  -2   3   4     3341.94     3617.03     18.98 o 
  -1   3   4     1330.93     1268.79      9.62 o 
   0   3   4     1453.07     1318.41      9.60 o 
   1   3   4      404.73      448.37      4.61 o 
   2   3   4      480.85      475.75      5.80 o 
   3   3   4       10.63       14.04      1.67 o 
   4   3   4      910.04      931.11     12.00 o 
   5   3   4     3326.05     3271.72     25.94 o 
   6   3   4       42.06       51.00      4.79 o 
   7   3   4       15.41        9.52      4.81 o 
   8   3   4        3.80        7.20      5.88 o 
   9   3   4      213.58      210.47     11.46 o 
 -12   4   4       16.57       24.31      8.28 o 
 -11   4   4      181.51      214.32     11.39 o 
 -10   4   4     2144.52     2109.27     32.03 o 
  -9   4   4      355.69      348.46     10.97 o 
  -8   4   4      751.40      739.07     12.18 o 
  -7   4   4      442.97      444.81      7.39 o 
  -6   4   4      103.01       96.22      3.29 o 
  -5   4   4     5584.96     5632.62     28.32 o 
  -4   4   4      654.48      632.30      5.60 o 
  -3   4   4        3.60       13.88      1.33 o 
  -2   4   4       25.60       40.56      1.87 o 
  -1   4   4     1292.95     1290.85      9.50 o 
   0   4   4       48.85       41.31      1.98 o 
   1   4   4     1186.14     1138.30      8.48 o 
   2   4   4      832.60      827.01      7.13 o 
   3   4   4     1078.31     1021.22     11.07 o 
   4   4   4      405.81      405.20      8.14 o 
   5   4   4      250.24      230.92      9.53 o 
   6   4   4      900.53      894.36     14.78 o 
   7   4   4       10.98       15.12      5.31 o 
   8   4   4        0.81        7.77      5.26 o 
   9   4   4       41.11       52.72     13.22 o 
 -12   5   4       82.27       82.72     17.54 o 
 -11   5   4       66.38       86.01      9.02 o 
 -10   5   4      127.30      136.27      9.02 o 
  -9   5   4      214.99      212.23      9.16 o 
  -8   5   4      117.56      110.64      5.79 o 
  -7   5   4     1176.59     1139.66     11.78 o 
  -6   5   4       24.55       23.68      2.34 o 
  -5   5   4      373.24      373.21      5.92 o 
  -4   5   4      377.51      360.40      5.50 o 
  -3   5   4      599.38      584.12      6.02 o 
  -2   5   4       61.33       69.33      2.83 o 
  -1   5   4     1099.91     1085.79      9.46 o 
   0   5   4     5943.24     5868.38     28.47 o 
   1   5   4       15.67       14.14      1.37 o 
   2   5   4      935.50      942.91     10.97 o 
   3   5   4      728.42      736.63      9.68 o 
   4   5   4      260.29      299.48      8.30 o 
   5   5   4      468.98      459.66     11.40 o 
   6   5   4      293.17      293.05      9.11 o 
   7   5   4      617.75      610.17     16.15 o 
   8   5   4       55.86       53.67      7.31 o 
 -12   6   4        0.47        8.21     12.62 o 
 -11   6   4       75.31       88.50      9.33 o 
 -10   6   4      301.92      313.76     11.10 o 
  -9   6   4        6.12       -0.36      4.64 o 
  -8   6   4      303.46      310.75      9.25 o 
  -7   6   4     1314.51     1299.72     14.36 o 
  -6   6   4      291.69      284.04      6.38 o 
  -5   6   4     1486.31     1443.16     14.32 o 
  -4   6   4      835.68      784.11      9.20 o 
  -3   6   4      951.50      916.84      9.50 o 
  -2   6   4       20.83       19.58      2.94 o 
  -1   6   4        1.45        1.91      1.57 o 
   0   6   4       24.48       24.79      2.22 o 
   1   6   4     5157.43     4926.29     30.17 o 
   2   6   4      939.28      906.03     11.70 o 
   3   6   4      282.67      267.76      7.95 o 
   4   6   4       28.08       19.46      3.43 o 
   5   6   4      115.22      110.80      6.09 o 
   6   6   4      246.80      252.76      8.56 o 
   7   6   4       52.74       46.23      6.81 o 
   8   6   4       95.23       64.72     16.63 o 
 -12   7   4        7.89        5.97     11.21 o 
 -11   7   4        0.20        6.86      5.57 o 
 -10   7   4      274.38      256.85     11.43 o 
  -9   7   4      601.54      598.23     14.62 o 
  -8   7   4       45.26       53.16      5.13 o 
  -7   7   4       26.79       29.94      3.37 o 
  -6   7   4      195.78      183.94      5.81 o 
  -5   7   4     1514.64     1453.39     15.21 o 
  -4   7   4      411.69      410.93      9.75 o 
  -3   7   4     1518.74     1497.62     14.42 o 
  -2   7   4     1829.81     1805.91     16.75 o 
  -1   7   4     1224.24     1182.35     13.87 o 
   0   7   4     2003.02     1953.35     18.59 o 
   1   7   4      846.44      771.08     11.57 o 
   2   7   4      638.58      694.79     12.85 o 
   3   7   4      597.22      585.42     10.99 o 
   4   7   4       13.65       14.26      3.41 o 
   5   7   4       57.20       57.00      5.28 o 
   6   7   4      357.30      371.82     10.92 o 
   7   7   4      159.22      154.97     17.72 o 
 -11   8   4        0.26       17.22      9.33 o 
 -10   8   4       40.40       61.07      7.37 o 
  -9   8   4       10.46       19.17      5.44 o 
  -8   8   4     1715.26     1671.72     22.81 o 
  -7   8   4      317.11      323.83      8.02 o 
  -6   8   4       14.73       13.19      3.12 o 
  -5   8   4       74.01       69.23      4.04 o 
  -4   8   4      748.26      746.61     11.14 o 
  -3   8   4      438.37      440.01      8.70 o 
  -2   8   4       13.16       12.12      2.80 o 
  -1   8   4     1216.13     1188.30     14.59 o 
   0   8   4      121.52      133.89      4.76 o 
   1   8   4      836.76      769.73     11.83 o 
   2   8   4      167.03      168.10      7.00 o 
   3   8   4      144.67      162.83      6.79 o 
   4   8   4        5.87       11.44      3.97 o 
   5   8   4       37.90       51.82      5.46 o 
   6   8   4       29.56       25.94      9.20 o 
 -11   9   4       67.67       79.07     21.85 o 
 -10   9   4      185.60      186.11     11.45 o 
  -9   9   4      214.25      222.08     10.61 o 
  -8   9   4       90.39      105.05      7.30 o 
  -7   9   4      184.25      185.41      6.91 o 
  -6   9   4        1.09        4.76      3.40 o 
  -5   9   4        2.83       -2.74      3.40 o 
  -4   9   4        7.18        6.39      3.10 o 
  -3   9   4     2246.58     2197.88     21.31 o 
  -2   9   4       28.84       43.15      4.11 o 
  -1   9   4      198.49      181.53      6.08 o 
   0   9   4      417.81      402.26      9.45 o 
   1   9   4       41.75       53.13      5.25 o 
   2   9   4     1298.36     1236.55     20.48 o 
   3   9   4      193.71      189.89      7.50 o 
   4   9   4      340.51      341.72     10.73 o 
   5   9   4       15.48       23.61      7.63 o 
 -10  10   4        0.28        1.88     15.31 o 
  -9  10   4       29.96       20.39      6.48 o 
  -8  10   4      307.19      345.47     12.05 o 
  -7  10   4      188.77      190.85      7.39 o 
  -6  10   4      673.18      679.21     13.07 o 
  -5  10   4       69.58       81.73      5.59 o 
  -4  10   4       41.29       40.13      4.20 o 
  -3  10   4      178.62      159.82      6.37 o 
  -2  10   4      365.22      355.42      8.95 o 
  -1  10   4      541.79      562.54     12.32 o 
   0  10   4      218.32      213.11      8.50 o 
   1  10   4       39.29       45.95      5.87 o 
   2  10   4      538.92      550.08     14.12 o 
   3  10   4      202.55      200.85      9.35 o 
   4  10   4      121.95      119.41     11.25 o 
  -9  11   4       58.52       47.87     20.01 o 
  -8  11   4      143.62      140.23     10.09 o 
  -7  11   4      154.11      170.62      9.33 o 
  -6  11   4        4.35        4.47      4.14 o 
  -5  11   4        1.03       -2.49      4.05 o 
  -4  11   4       10.94        6.79      3.88 o 
  -3  11   4      601.67      586.01     11.97 o 
  -2  11   4       54.84       59.56      5.19 o 
  -1  11   4      307.24      275.48     10.15 o 
   0  11   4      334.11      348.64     11.35 o 
   1  11   4       15.60       20.81      5.90 o 
   2  11   4      119.04      119.71      9.58 o 
   3  11   4       15.86       23.10     10.56 o 
  -8  12   4       37.80       24.94     17.66 o 
  -7  12   4       55.72       53.92     12.76 o 
  -6  12   4      375.80      383.08     11.51 o 
  -5  12   4        1.62        8.05      4.24 o 
  -4  12   4       24.83       30.23      4.65 o 
  -3  12   4       78.69       73.78      5.82 o 
  -2  12   4      191.63      204.62      8.42 o 
  -1  12   4      426.11      436.28     13.17 o 
   0  12   4       20.69       24.81      9.15 o 
  -6  13   4      104.92      114.29     13.20 o 
  -5  13   4      420.01      427.97     26.98 o 
  -4  13   4       40.35       24.54     11.10 o 
  -3  13   4      171.90      178.83     25.29 o 
  -2  13   4        2.80       10.77     12.75 o 
  -1  13   4       77.21      112.73     23.23 o 
  -3 -13   5       15.08       15.41     11.75 o 
  -2 -13   5        0.35       -1.38      7.77 o 
  -1 -13   5       32.02       48.15      7.41 o 
   0 -13   5       19.34       22.83      5.77 o 
   1 -13   5      922.09      918.37     20.07 o 
   2 -13   5       42.88       52.22      7.93 o 
   3 -13   5       37.21       55.95      9.52 o 
   4 -13   5       20.71       29.42     12.20 o 
  -5 -12   5       94.86       88.49     11.96 o 
  -4 -12   5       11.20       12.27      6.13 o 
  -3 -12   5      431.66      449.76     12.52 o 
  -2 -12   5     1008.79     1026.63     17.16 o 
  -1 -12   5      504.79      517.18     12.58 o 
   0 -12   5      293.87      312.84     11.29 o 
   1 -12   5       26.49       28.00      5.44 o 
   2 -12   5      809.78      793.75     17.78 o 
   3 -12   5      172.84      168.19      8.86 o 
   4 -12   5      189.76      185.83     10.12 o 
   5 -12   5        8.96        8.89      5.16 o 
   6 -12   5      385.68      357.39     20.46 o 
   7 -12   5      296.83      325.61     32.19 o 
  -6 -11   5       21.29       21.99      5.61 o 
  -5 -11   5       85.92       87.70      6.05 o 
  -4 -11   5      564.51      529.36     12.43 o 
  -3 -11   5       14.19       10.95      3.83 o 
  -2 -11   5      316.59      297.71      9.02 o 
  -1 -11   5      240.15      223.77      8.61 o 
   0 -11   5       30.42       29.67      4.48 o 
   1 -11   5     1289.35     1277.29     25.71 o 
   2 -11   5      212.39      221.93      9.34 o 
   3 -11   5      387.05      367.51     10.71 o 
   4 -11   5       33.96       32.99      4.74 o 
   5 -11   5        4.70        7.32      6.18 o 
   6 -11   5      113.37      123.81     10.38 o 
   7 -11   5      106.38      113.93     20.88 o 
   8 -11   5      169.04      143.10     25.29 o 
  -7 -10   5      113.59      103.28      8.04 o 
  -6 -10   5       45.26       66.83      5.85 o 
  -5 -10   5        5.19        4.83      4.26 o 
  -4 -10   5       46.57       46.48      4.88 o 
  -3 -10   5     1440.46     1412.96     17.84 o 
  -2 -10   5     1151.23     1144.83     16.22 o 
  -1 -10   5      203.68      199.83      7.04 o 
   0 -10   5       35.00       26.11      3.71 o 
   1 -10   5      125.05      128.02      4.99 o 
   2 -10   5      779.87      785.65     13.55 o 
   3 -10   5      600.79      609.38     12.95 o 
   4 -10   5       94.98      100.43      6.09 o 
   5 -10   5        9.13       10.96      3.99 o 
   6 -10   5      324.50      322.40     14.26 o 
   7 -10   5        7.37        3.96      6.02 o 
   8 -10   5      115.01       98.61     12.67 o 
  -8  -9   5      443.21      403.20     21.59 o 
  -7  -9   5       98.80       91.34      6.33 o 
  -6  -9   5      172.81      165.15      7.53 o 
  -5  -9   5       27.90       36.37      4.88 o 
  -4  -9   5      715.53      714.18     12.88 o 
  -3  -9   5      205.95      191.96      8.57 o 
  -2  -9   5     1104.50     1144.18     15.18 o 
  -1  -9   5      986.25     1063.07     13.98 o 
   0  -9   5       34.53       37.66      3.61 o 
   1  -9   5      296.98      305.37      6.47 o 
   2  -9   5      174.80      167.82      5.93 o 
   3  -9   5      562.23      526.39     10.59 o 
   4  -9   5        7.65        7.27      3.22 o 
   5  -9   5     1034.48     1036.32     15.61 o 
   6  -9   5       32.24       40.86      5.32 o 
   7  -9   5      905.28      918.86     19.58 o 
   8  -9   5      313.35      322.10     15.34 o 
   9  -9   5       59.68       59.86     11.25 o 
  -9  -8   5       54.10       77.23     14.41 o 
  -8  -8   5      186.33      185.33     10.04 o 
  -7  -8   5     1568.85     1556.03     21.45 o 
  -6  -8   5        8.66        7.78      3.87 o 
  -5  -8   5      371.79      383.38      9.92 o 
  -4  -8   5        2.88        2.69      2.95 o 
  -3  -8   5     2263.72     2274.45     19.90 o 
  -2  -8   5      651.36      665.23     10.87 o 
  -1  -8   5       54.42       52.42      3.77 o 
   0  -8   5     1844.00     1833.34     18.45 o 
   1  -8   5      389.86      392.19      7.50 o 
   2  -8   5      820.11      845.85     11.46 o 
   3  -8   5     1037.89     1064.74     14.45 o 
   4  -8   5      650.29      637.38     11.32 o 
   5  -8   5        2.93        2.75      3.07 o 
   6  -8   5      130.87      129.43      7.04 o 
   7  -8   5       87.34       95.80      6.50 o 
   8  -8   5      742.88      743.28     19.38 o 
   9  -8   5      334.16      340.41     15.31 o 
 -10  -7   5       56.95       67.70     19.98 o 
  -9  -7   5      142.98      164.14      9.75 o 
  -8  -7   5      103.10      110.07      7.97 o 
  -7  -7   5      577.47      554.64     12.10 o 
  -6  -7   5     2238.00     2221.00     22.72 o 
  -5  -7   5       50.04       48.40      3.83 o 
  -4  -7   5       40.11       44.14      3.15 o 
  -3  -7   5       42.30       36.84      3.41 o 
  -2  -7   5     1556.07     1495.95     15.85 o 
  -1  -7   5      925.18      920.82     12.22 o 
   0  -7   5      291.02      278.08      6.59 o 
   1  -7   5        1.99        9.98      2.41 o 
   2  -7   5      185.32      170.76      5.37 o 
   3  -7   5       35.89       39.85      4.09 o 
   4  -7   5      332.69      328.10      7.83 o 
   5  -7   5     1747.67     1771.99     18.46 o 
   6  -7   5      151.56      149.90      7.04 o 
   7  -7   5      557.80      544.69     14.07 o 
   8  -7   5       45.75       21.29      6.70 o 
   9  -7   5      242.08      254.85     17.84 o 
  10  -7   5       94.42       98.09     22.65 o 
 -10  -6   5      260.89      226.29     28.77 o 
  -9  -6   5       14.68        5.06      5.08 o 
  -8  -6   5      496.14      500.24     14.43 o 
  -7  -6   5      428.65      423.30      9.47 o 
  -6  -6   5       28.40       36.12      3.35 o 
  -5  -6   5     1038.52     1047.14     13.18 o 
  -4  -6   5       43.06       50.76      3.14 o 
  -3  -6   5      160.82      178.15      5.16 o 
  -2  -6   5      758.46      731.91     10.17 o 
  -1  -6   5     1285.62     1324.55     14.26 o 
   0  -6   5     2249.28     2346.18     19.39 o 
   1  -6   5       48.85       62.21      3.14 o 
   2  -6   5      109.45      119.78      4.07 o 
   3  -6   5     1923.75     1943.24     18.39 o 
   4  -6   5     1638.65     1609.02     14.73 o 
   5  -6   5      501.61      485.26      8.99 o 
   6  -6   5      135.51      139.78      7.18 o 
   7  -6   5      191.44      176.03     10.11 o 
   8  -6   5      349.68      358.67     12.25 o 
   9  -6   5       26.76       27.32      6.98 o 
  10  -6   5      168.70      206.67     28.78 o 
 -11  -5   5      301.61      305.67     33.49 o 
 -10  -5   5       86.08       78.28      8.23 o 
  -9  -5   5      172.77      180.65      9.36 o 
  -8  -5   5       50.63       57.03      6.87 o 
  -7  -5   5      481.56      511.45      9.37 o 
  -6  -5   5      442.27      424.20      8.26 o 
  -5  -5   5      238.62      214.00      6.06 o 
  -4  -5   5     2458.84     2501.30     18.69 o 
  -3  -5   5       49.09       41.95      1.78 o 
  -2  -5   5     1030.42     1031.56     10.95 o 
  -1  -5   5      732.47      661.86      9.20 o 
   0  -5   5     1895.58     1918.27     16.40 o 
   1  -5   5      277.84      317.28      4.92 o 
   2  -5   5      924.47     1002.70      9.01 o 
   3  -5   5       52.87       62.94      4.52 o 
   4  -5   5     1182.59     1173.07     13.05 o 
   5  -5   5     1939.90     1907.71     21.52 o 
   6  -5   5        7.77        4.55      3.43 o 
   7  -5   5        8.50        9.50      4.33 o 
   8  -5   5       10.91       16.65      4.64 o 
   9  -5   5      661.03      669.21     20.56 o 
  10  -5   5       85.62       84.89     22.91 o 
 -11  -4   5       51.95       67.80     11.43 o 
 -10  -4   5      625.14      655.81     18.70 o 
  -9  -4   5       13.33       14.29      5.04 o 
  -8  -4   5      189.31      175.06      7.65 o 
  -7  -4   5      245.49      261.18      6.53 o 
  -6  -4   5     1152.57     1212.16     13.51 o 
  -5  -4   5     6144.69     5854.31     34.36 o 
  -4  -4   5      116.20      134.73      3.90 o 
  -3  -4   5       10.27        1.60      1.80 o 
  -2  -4   5     1019.22     1037.80     10.01 o 
  -1  -4   5     4117.85     4383.92     25.01 o 
   0  -4   5     2042.52     2159.63     14.39 o 
   1  -4   5     1468.21     1395.94      8.76 o 
   2  -4   5     2470.02     2471.84     18.17 o 
   3  -4   5      484.79      470.60      6.55 o 
   4  -4   5      124.16      105.81      4.30 o 
   5  -4   5      159.02      157.41      5.23 o 
   6  -4   5      547.77      540.16     10.30 o 
   7  -4   5       78.95       83.15      6.09 o 
   8  -4   5       37.16       42.18      6.96 o 
   9  -4   5       42.21       49.78      6.97 o 
  10  -4   5      162.64      186.51     29.39 o 
 -12  -3   5      139.83      109.84     22.72 o 
 -11  -3   5      106.40      116.65     10.02 o 
 -10  -3   5      115.26      111.92      7.57 o 
  -9  -3   5     1215.68     1196.01     21.44 o 
  -8  -3   5      685.94      667.93     12.49 o 
  -7  -3   5      758.99      765.86     10.51 o 
  -6  -3   5      183.15      155.83      4.55 o 
  -5  -3   5     1096.01     1131.34     10.77 o 
  -4  -3   5      693.23      649.15      7.79 o 
  -3  -3   5      295.69      276.06      5.08 o 
  -2  -3   5       16.17       20.31      1.83 o 
  -1  -3   5     2227.05     2289.95     15.49 o 
   0  -3   5     3681.30     3713.72     21.26 o 
   1  -3   5      106.60      150.03      3.19 o 
   2  -3   5      720.53      716.27      9.40 o 
   3  -3   5      147.63      126.02      3.53 o 
   4  -3   5     1226.28     1232.53     12.52 o 
   5  -3   5      451.88      422.20      7.79 o 
   6  -3   5      670.18      668.92     11.46 o 
   7  -3   5     1178.40     1145.28     17.30 o 
   8  -3   5       77.54       81.37     10.13 o 
   9  -3   5       40.63       56.52      8.78 o 
  10  -3   5       35.93       40.84     13.09 o 
 -12  -2   5       16.68       25.17     11.35 o 
 -11  -2   5      508.10      519.49     16.71 o 
 -10  -2   5      488.13      482.42     16.69 o 
  -9  -2   5       49.89       58.19      6.30 o 
  -8  -2   5      130.10      144.72      5.49 o 
  -7  -2   5      262.15      233.32      5.36 o 
  -6  -2   5      942.21      914.53     11.36 o 
  -5  -2   5     4144.09     4166.42     24.57 o 
  -4  -2   5     3530.16     3685.71     21.81 o 
  -3  -2   5      580.62      524.60      6.20 o 
  -2  -2   5      465.26      572.80      5.83 o 
  -1  -2   5      164.10      191.51      3.73 o 
   0  -2   5       13.65       19.54      2.56 o 
   1  -2   5     2622.12     2419.91     14.27 o 
   2  -2   5      564.59      503.30      5.95 o 
   3  -2   5      353.45      411.22      5.18 o 
   4  -2   5       33.62       41.76      1.65 o 
   5  -2   5      862.74      886.38      8.35 o 
   6  -2   5     1517.09     1478.15     16.06 o 
   7  -2   5       48.40       46.12      5.09 o 
   8  -2   5        7.63        2.37      4.28 o 
   9  -2   5      198.05      228.27     12.57 o 
  10  -2   5       76.51       63.90     14.17 o 
 -12  -1   5        3.87       19.79      9.12 o 
 -11  -1   5      231.54      205.34     10.96 o 
 -10  -1   5       81.15       87.47      7.55 o 
  -9  -1   5     1293.58     1277.71     20.59 o 
  -8  -1   5     1255.05     1224.49     15.76 o 
  -7  -1   5      277.24      280.91      5.52 o 
  -6  -1   5       14.13       21.41      2.27 o 
  -5  -1   5      579.24      590.05      7.15 o 
  -4  -1   5      227.80      176.90      3.69 o 
  -3  -1   5     2452.76     2553.94     16.31 o 
  -2  -1   5      683.69      670.11      6.63 o 
  -1  -1   5     1074.94     1133.10      8.83 o 
   0  -1   5     5560.24     5744.12     35.94 o 
   1  -1   5      171.08      173.43      3.00 o 
   2  -1   5     5044.60     5142.40     25.17 o 
   3  -1   5     1129.69     1075.48      8.39 o 
   4  -1   5     1047.90     1064.25      8.31 o 
   5  -1   5      926.69      907.69      9.94 o 
   6  -1   5      378.59      375.71      8.13 o 
   7  -1   5      556.66      535.02     12.26 o 
   8  -1   5        9.31       16.59      4.95 o 
   9  -1   5       89.78       87.45     12.23 o 
  10  -1   5       13.36        1.52     11.85 o 
 -12   0   5       92.74       93.97     10.14 o 
 -11   0   5      227.58      235.68     12.86 o 
 -10   0   5      907.41      915.65     18.09 o 
  -9   0   5       69.58       75.33      5.88 o 
  -8   0   5      919.28      917.60     13.36 o 
  -7   0   5     1618.09     1535.70     15.54 o 
  -6   0   5       37.88       48.29      2.68 o 
  -5   0   5      246.38      230.02      4.73 o 
  -4   0   5     3075.34     3079.18     18.38 o 
  -3   0   5     1240.72     1237.81      9.35 o 
  -2   0   5      507.03      546.35      5.72 o 
  -1   0   5      300.25      282.11      3.88 o 
   0   0   5      406.63      498.32      6.20 o 
   1   0   5     4967.45     4952.90     26.26 o 
   2   0   5      370.57      361.81      4.49 o 
   3   0   5      226.07      199.21      3.20 o 
   4   0   5        3.10        4.16      1.40 o 
   5   0   5      110.83      120.80      3.32 o 
   6   0   5      465.71      459.24      8.46 o 
   7   0   5      448.85      460.85     11.49 o 
   8   0   5      339.34      345.65     12.77 o 
   9   0   5        5.47       13.68      7.05 o 
  10   0   5       70.60       86.15     25.38 o 
 -12   1   5        3.56       -2.68      5.89 o 
 -11   1   5      392.39      423.37     14.95 o 
 -10   1   5       20.55       35.60      4.89 o 
  -9   1   5      868.82      865.72     14.64 o 
  -8   1   5      371.66      366.06      8.01 o 
  -7   1   5       29.25       35.70      2.78 o 
  -6   1   5       70.65       57.48      2.99 o 
  -5   1   5      925.56      982.95      9.76 o 
  -4   1   5      204.85      204.79      4.62 o 
  -3   1   5     7771.44     7788.07     35.29 o 
  -2   1   5     2985.26     3108.38     16.43 o 
  -1   1   5      817.24      883.31     10.09 o 
   0   1   5       27.70       41.57      2.57 o 
   1   1   5      284.49      295.08      4.15 o 
   2   1   5     5061.85     4898.81     24.23 o 
   3   1   5     1094.16     1035.49     10.11 o 
   4   1   5      698.60      656.78      8.69 o 
   5   1   5        0.35       -0.40      2.18 o 
   6   1   5      560.06      540.81      9.90 o 
   7   1   5       28.12       38.36      5.21 o 
   8   1   5      151.32      165.88      9.34 o 
   9   1   5      279.24      277.95     15.39 o 
 -12   2   5       72.47       82.97     11.58 o 
 -11   2   5        0.93        4.62      5.66 o 
 -10   2   5       64.31       67.27      6.36 o 
  -9   2   5       54.23       52.46      4.75 o 
  -8   2   5      741.98      713.11     11.48 o 
  -7   2   5     1026.57      971.60     11.63 o 
  -6   2   5     1357.90     1374.83     13.05 o 
  -5   2   5      981.30     1037.54     10.52 o 
  -4   2   5     1176.13     1067.29      8.96 o 
  -3   2   5       52.92       76.70      2.26 o 
  -2   2   5      832.81      875.74      6.81 o 
  -1   2   5     6513.84     6762.71     31.26 o 
   0   2   5       55.96       57.37      3.01 o 
   1   2   5     1557.21     1633.05     12.04 o 
   2   2   5      763.62      769.01      8.18 o 
   3   2   5      608.63      591.19      6.62 o 
   4   2   5      131.58      113.48      4.33 o 
   5   2   5      308.48      285.35      7.16 o 
   6   2   5        7.95        9.95      3.01 o 
   7   2   5      741.27      719.60     17.48 o 
   8   2   5      401.67      387.25     15.74 o 
   9   2   5       13.68       12.09      6.28 o 
 -12   3   5       28.89       32.19     13.45 o 
 -11   3   5      585.64      597.04     16.08 o 
 -10   3   5       15.94       12.29      4.62 o 
  -9   3   5      163.60      166.20      8.11 o 
  -8   3   5      271.12      294.93      8.57 o 
  -7   3   5     2365.91     2303.39     17.98 o 
  -6   3   5      886.75      881.18      9.43 o 
  -5   3   5       70.03       77.41      2.36 o 
  -4   3   5      155.04      141.40      2.91 o 
  -3   3   5     7341.67     7317.84     31.80 o 
  -2   3   5     3004.55     3172.78     18.90 o 
  -1   3   5      300.03      345.95      4.98 o 
   0   3   5      917.16      886.75      8.63 o 
   1   3   5      177.75      182.90      3.33 o 
   2   3   5      572.64      574.88      7.04 o 
   3   3   5     1342.54     1292.98     16.03 o 
   4   3   5     1100.83     1052.70     13.48 o 
   5   3   5        2.87        3.78      2.89 o 
   6   3   5      805.76      755.27     13.29 o 
   7   3   5       13.09       18.03      5.65 o 
   8   3   5       84.46       88.23      9.91 o 
   9   3   5      202.01      218.08     16.75 o 
 -12   4   5       16.54       16.92      6.95 o 
 -11   4   5      110.41      116.79      9.06 o 
 -10   4   5      528.02      508.45     15.99 o 
  -9   4   5       31.24       33.12      4.82 o 
  -8   4   5     2203.48     2133.50     22.04 o 
  -7   4   5      143.27      151.32      4.77 o 
  -6   4   5     1028.07      970.53     11.26 o 
  -5   4   5      257.01      272.32      4.08 o 
  -4   4   5       61.80       75.98      2.28 o 
  -3   4   5      264.78      269.71      5.05 o 
  -2   4   5      720.07      687.68      7.58 o 
  -1   4   5     2740.33     2808.89     17.02 o 
   0   4   5       43.98       48.08      1.96 o 
   1   4   5      136.98      132.22      2.90 o 
   2   4   5      692.07      698.36      7.67 o 
   3   4   5      202.30      210.73      6.00 o 
   4   4   5       97.17       91.11      4.46 o 
   5   4   5      965.06      928.69     16.10 o 
   6   4   5       43.90       40.63      4.70 o 
   7   4   5      678.81      684.99     18.30 o 
   8   4   5       92.18       80.44      8.97 o 
 -12   5   5      496.64      475.44     23.27 o 
 -11   5   5      462.29      458.26     14.71 o 
 -10   5   5       52.37       50.11      6.88 o 
  -9   5   5      150.94      139.86      7.62 o 
  -8   5   5      102.38      111.18      6.13 o 
  -7   5   5      686.50      671.25      9.78 o 
  -6   5   5      384.90      396.78      6.75 o 
  -5   5   5     2005.91     1982.05     14.72 o 
  -4   5   5       10.30        7.38      1.21 o 
  -3   5   5     1183.29     1166.08     11.44 o 
  -2   5   5       44.10       47.71      3.09 o 
  -1   5   5      983.16     1022.49     10.03 o 
   0   5   5     1452.60     1527.95     12.54 o 
   1   5   5       69.34       64.76      2.24 o 
   2   5   5        4.15        2.22      2.07 o 
   3   5   5     2939.00     2838.57     26.90 o 
   4   5   5     1203.73     1187.01     17.12 o 
   5   5   5       72.08       69.18      6.38 o 
   6   5   5       45.73       46.63      4.95 o 
   7   5   5      249.25      264.12     12.14 o 
   8   5   5      458.27      441.12     22.45 o 
 -12   6   5        5.44        3.44     10.42 o 
 -11   6   5      433.88      436.91     17.64 o 
 -10   6   5       35.36       37.79      6.56 o 
  -9   6   5       25.65       19.69      4.47 o 
  -8   6   5       52.72       53.57      5.20 o 
  -7   6   5      547.27      529.19     10.59 o 
  -6   6   5      535.97      527.84      9.00 o 
  -5   6   5      105.25      114.03      4.43 o 
  -4   6   5     1076.51     1067.04     12.37 o 
  -3   6   5        7.96       17.94      2.73 o 
  -2   6   5      649.48      630.17      9.05 o 
  -1   6   5      516.09      521.44      6.93 o 
   0   6   5      937.23      934.89      8.87 o 
   1   6   5      180.45      198.73      6.13 o 
   2   6   5      561.24      612.50     10.76 o 
   3   6   5        3.47       -0.01      3.27 o 
   4   6   5      553.68      535.29     11.96 o 
   5   6   5     1101.71     1055.97     17.62 o 
   6   6   5        3.04        2.72      4.54 o 
   7   6   5       11.51        4.93      6.16 o 
 -12   7   5       63.16       41.64     18.68 o 
 -11   7   5       68.34       85.54      8.16 o 
 -10   7   5      295.92      290.36     11.22 o 
  -9   7   5      193.61      182.43      8.67 o 
  -8   7   5      226.31      240.30      8.83 o 
  -7   7   5       10.26       11.27      3.14 o 
  -6   7   5      732.40      706.86     11.78 o 
  -5   7   5     2399.82     2273.43     20.23 o 
  -4   7   5      221.73      232.31      6.23 o 
  -3   7   5      205.45      184.68      5.09 o 
  -2   7   5       75.23       70.42      3.82 o 
  -1   7   5     1465.70     1433.77     16.79 o 
   0   7   5     1329.39     1311.92     16.15 o 
   1   7   5      339.78      337.64      8.40 o 
   2   7   5        3.61        1.19      3.93 o 
   3   7   5       83.22       84.54      6.35 o 
   4   7   5        5.32       11.23      4.41 o 
   5   7   5       29.79       26.74      4.99 o 
   6   7   5      296.26      303.95     13.91 o 
 -11   8   5       20.67       19.18      8.57 o 
 -10   8   5        4.23       13.03      5.21 o 
  -9   8   5      604.19      590.69     14.17 o 
  -8   8   5      155.73      151.90      8.15 o 
  -7   8   5     1321.84     1267.47     16.71 o 
  -6   8   5       73.47       71.17      4.66 o 
  -5   8   5       54.75       52.25      4.53 o 
  -4   8   5      525.60      552.50     10.22 o 
  -3   8   5       68.54       74.96      4.32 o 
  -2   8   5       79.36       72.47      4.63 o 
  -1   8   5       91.20       95.75      4.58 o 
   0   8   5      510.50      534.51     10.94 o 
   1   8   5      128.43      134.44      5.99 o 
   2   8   5      228.73      214.70      8.17 o 
   3   8   5      195.58      194.88      7.98 o 
   4   8   5      407.89      411.26     12.17 o 
   5   8   5      423.71      415.18     11.77 o 
   6   8   5       29.04       30.78     18.11 o 
 -10   9   5      398.10      407.98     17.70 o 
  -9   9   5       23.91       24.93      5.57 o 
  -8   9   5       40.05       49.85      5.76 o 
  -7   9   5      363.16      369.18      9.22 o 
  -6   9   5      579.94      593.33     11.31 o 
  -5   9   5      925.05      900.14     13.59 o 
  -4   9   5      649.77      646.60     11.49 o 
  -3   9   5      295.54      309.10      8.14 o 
  -2   9   5       42.49       43.95      4.07 o 
  -1   9   5       28.32       20.20      3.51 o 
   0   9   5       52.59       54.97      4.95 o 
   1   9   5      976.66      975.10     18.33 o 
   2   9   5       16.55       21.33      4.86 o 
   3   9   5       79.09       85.71      6.28 o 
   4   9   5       18.58       13.87      4.99 o 
   5   9   5      165.05      166.91     11.51 o 
  -9  10   5      455.12      534.13     17.53 o 
  -8  10   5       62.79       51.38      6.28 o 
  -7  10   5       99.44      105.41      6.17 o 
  -6  10   5      145.63      154.75      7.00 o 
  -5  10   5      193.18      194.04      7.56 o 
  -4  10   5      211.59      208.21      7.29 o 
  -3  10   5       95.58      100.89      5.35 o 
  -2  10   5       95.52       95.88      5.60 o 
  -1  10   5      199.31      198.03      7.94 o 
   0  10   5      463.40      456.65     13.35 o 
   1  10   5        5.15        7.41      4.86 o 
   2  10   5      426.80      419.51     13.99 o 
   3  10   5      318.53      325.55     15.35 o 
  -9  11   5      123.25       88.15     21.87 o 
  -8  11   5      373.00      374.91     16.67 o 
  -7  11   5      252.71      269.63     11.31 o 
  -6  11   5       14.49       16.60      4.43 o 
  -5  11   5      189.06      179.67      7.60 o 
  -4  11   5       58.62       60.42      5.31 o 
  -3  11   5       12.23        9.93      4.16 o 
  -2  11   5      115.53      132.05      6.84 o 
  -1  11   5      106.29      122.21      7.69 o 
   0  11   5      177.96      172.97      8.80 o 
   1  11   5      956.30     1001.32     22.61 o 
   2  11   5       28.84       52.10     19.97 o 
  -8  12   5        3.37      -10.72     11.95 o 
  -7  12   5        1.56        9.35     14.84 o 
  -6  12   5       29.71       30.81      6.84 o 
  -5  12   5       39.56       25.23      4.84 o 
  -4  12   5      106.05       98.30      6.90 o 
  -3  12   5      496.20      523.95     13.62 o 
  -2  12   5      247.80      252.42     11.09 o 
  -1  12   5      110.04       88.44     12.00 o 
   0  12   5        0.57       18.46     16.18 o 
   1  12   5      132.56      149.97     24.94 o 
  -2  13   5      167.90      152.17     25.59 o 
  -2 -13   6      303.71      300.27     17.36 o 
  -1 -13   6      286.83      272.96     15.87 o 
   0 -13   6      155.46      161.17     15.64 o 
   1 -13   6      141.02      130.57     18.36 o 
   2 -13   6        2.08       -8.15      8.15 o 
   3 -13   6        3.89       17.15      8.77 o 
   4 -13   6       90.21       67.78     11.85 o 
  -5 -12   6      550.96      528.70     41.51 o 
  -4 -12   6        5.83       -5.73      7.44 o 
  -3 -12   6        3.35        7.48      5.01 o 
  -2 -12   6        2.38        7.34      4.70 o 
  -1 -12   6      351.31      355.09     12.18 o 
   0 -12   6      534.99      557.75     15.02 o 
   1 -12   6      182.59      183.72     10.55 o 
   2 -12   6      135.31      131.21      9.62 o 
   3 -12   6      400.27      396.30     14.20 o 
   4 -12   6      193.14      192.57     10.43 o 
   5 -12   6       66.98       61.90     13.47 o 
   6 -12   6      286.68      285.68     29.70 o 
  -6 -11   6      179.40      179.01     13.31 o 
  -5 -11   6      219.06      236.99      9.53 o 
  -4 -11   6     1179.43     1171.94     19.44 o 
  -3 -11   6        1.57        1.66      3.77 o 
  -2 -11   6        6.76       10.11      3.93 o 
  -1 -11   6       14.68       16.15      4.41 o 
   0 -11   6      695.47      684.12     14.45 o 
   1 -11   6      264.83      250.91      9.33 o 
   2 -11   6       17.34       23.02      5.14 o 
   3 -11   6      140.84      162.23     10.67 o 
   4 -11   6      400.48      412.92     12.73 o 
   5 -11   6      575.92      599.75     17.45 o 
   6 -11   6        4.46       11.42      6.04 o 
   7 -11   6       37.04       18.34     10.03 o 
  -7 -10   6        5.90       13.61      6.68 o 
  -6 -10   6      153.20      147.96      7.80 o 
  -5 -10   6      194.14      177.47      7.94 o 
  -4 -10   6      444.22      433.96     10.82 o 
  -3 -10   6      220.02      228.05      7.61 o 
  -2 -10   6       29.38       34.58      4.36 o 
  -1 -10   6      437.61      422.67     10.42 o 
   0 -10   6      433.89      411.11      9.19 o 
   1 -10   6     1181.49     1183.83     15.12 o 
   2 -10   6       92.11      105.97      5.37 o 
   3 -10   6        4.43        2.26      3.92 o 
   4 -10   6       17.06       22.31      4.22 o 
   5 -10   6      267.69      266.26      9.64 o 
   6 -10   6      459.96      456.45     18.96 o 
   7 -10   6      101.19       94.45      9.09 o 
   8 -10   6      162.29      138.94     25.98 o 
  -8  -9   6      214.11      232.17     17.49 o 
  -7  -9   6        0.25        6.52      6.12 o 
  -6  -9   6       52.53       68.84      5.70 o 
  -5  -9   6      316.11      324.57      9.89 o 
  -4  -9   6      881.24      900.38     14.64 o 
  -3  -9   6       48.54       52.74      4.28 o 
  -2  -9   6      229.97      247.38      7.11 o 
  -1  -9   6       73.98       85.66      4.58 o 
   0  -9   6      831.34      888.70     13.35 o 
   1  -9   6       20.43       22.55      2.73 o 
   2  -9   6      583.69      571.69     10.60 o 
   3  -9   6      677.06      684.50     12.46 o 
   4  -9   6      823.65      820.93     14.86 o 
   5  -9   6      248.59      253.12      8.39 o 
   6  -9   6      151.42      166.41      8.92 o 
   7  -9   6      525.19      512.93     15.08 o 
   8  -9   6       29.35       57.13     10.56 o 
  -9  -8   6       18.21       13.00      9.85 o 
  -8  -8   6      246.28      226.41     11.10 o 
  -7  -8   6      587.23      568.59     12.95 o 
  -6  -8   6      423.69      441.37     10.54 o 
  -5  -8   6      440.03      436.84     10.69 o 
  -4  -8   6     2078.31     2027.58     20.37 o 
  -3  -8   6      718.24      711.77     10.92 o 
  -2  -8   6       89.80      104.65      5.90 o 
  -1  -8   6      123.85      124.08      5.03 o 
   0  -8   6       56.90       56.29      3.60 o 
   1  -8   6     3960.29     3888.66     25.61 o 
   2  -8   6      107.60      104.86      5.09 o 
   3  -8   6      756.04      758.89     12.48 o 
   4  -8   6      126.68      127.02      5.52 o 
   5  -8   6      165.03      170.84      6.78 o 
   6  -8   6       73.51       73.25      7.43 o 
   7  -8   6       23.34       45.07      6.31 o 
   8  -8   6      291.61      311.24     12.34 o 
   9  -8   6      143.14      132.79     23.49 o 
 -10  -7   6       48.36       52.52     17.96 o 
  -9  -7   6     1029.70     1065.86     22.60 o 
  -8  -7   6      100.09      105.60      9.54 o 
  -7  -7   6      182.28      179.15      7.31 o 
  -6  -7   6      197.89      208.41      6.76 o 
  -5  -7   6      720.43      682.65     12.72 o 
  -4  -7   6      131.90      161.27      5.25 o 
  -3  -7   6      685.98      697.36     10.63 o 
  -2  -7   6     1135.74     1121.22     16.58 o 
  -1  -7   6      649.45      648.25     10.61 o 
   0  -7   6       23.33       29.98      2.84 o 
   1  -7   6       37.25       44.50      2.71 o 
   2  -7   6     2333.81     2257.61     19.33 o 
   3  -7   6      329.64      306.72      7.34 o 
   4  -7   6       49.19       59.93      5.20 o 
   5  -7   6       25.53       26.46      3.51 o 
   6  -7   6      947.18      956.25     17.34 o 
   7  -7   6      238.09      209.84     10.46 o 
   8  -7   6      106.14      102.15      7.80 o 
   9  -7   6      196.80      217.05     47.80 o 
 -10  -6   6       50.23       46.52     12.48 o 
  -9  -6   6      280.74      283.80     11.84 o 
  -8  -6   6      949.90      950.02     15.78 o 
  -7  -6   6     1150.44     1102.22     15.67 o 
  -6  -6   6      112.58      103.87      4.88 o 
  -5  -6   6      447.67      416.53      8.55 o 
  -4  -6   6     1382.18     1280.02     13.68 o 
  -3  -6   6      151.48      135.29      4.78 o 
  -2  -6   6     3397.22     3425.96     24.49 o 
  -1  -6   6     2711.03     2617.20     20.55 o 
   0  -6   6       25.46       22.54      2.23 o 
   1  -6   6      159.37      128.50      3.53 o 
   2  -6   6       41.82       41.52      3.22 o 
   3  -6   6     2899.73     2896.57     22.30 o 
   4  -6   6      209.58      225.07      6.11 o 
   5  -6   6        0.05        4.22      2.91 o 
   6  -6   6      121.05      115.32      6.43 o 
   7  -6   6      560.92      572.93     15.64 o 
   8  -6   6       90.03      107.04      7.77 o 
   9  -6   6       19.55       20.68     10.65 o 
 -11  -5   6      242.95      237.38     30.96 o 
 -10  -5   6        0.11        4.48      5.61 o 
  -9  -5   6      204.92      199.50     10.80 o 
  -8  -5   6      160.48      162.92      6.29 o 
  -7  -5   6      188.13      181.49      6.01 o 
  -6  -5   6       10.07        8.76      3.71 o 
  -5  -5   6      602.35      569.00      8.78 o 
  -4  -5   6       96.55       84.37      3.61 o 
  -3  -5   6     3560.91     3420.68     22.06 o 
  -2  -5   6     2304.19     2402.13     18.08 o 
  -1  -5   6       81.78       90.67      3.44 o 
   0  -5   6      594.51      571.43      7.14 o 
   1  -5   6      520.92      521.57      6.54 o 
   2  -5   6     2244.06     2131.40     21.45 o 
   3  -5   6     1917.71     1914.16     16.68 o 
   4  -5   6      429.54      434.13      8.88 o 
   5  -5   6       53.69       55.10      3.89 o 
   6  -5   6       54.80       50.75      5.19 o 
   7  -5   6       13.64       12.16      5.55 o 
   8  -5   6      548.04      556.20     20.93 o 
   9  -5   6      178.31      203.10     13.92 o 
 -11  -4   6       74.72       67.36     20.16 o 
 -10  -4   6      192.24      182.42      9.49 o 
  -9  -4   6        5.83       10.11      5.02 o 
  -8  -4   6      677.14      669.13     10.94 o 
  -7  -4   6     1612.20     1493.04     16.09 o 
  -6  -4   6     2995.43     2937.93     22.07 o 
  -5  -4   6        1.70        8.53      2.51 o 
  -4  -4   6      335.24      307.96      6.12 o 
  -3  -4   6       71.58       79.88      3.67 o 
  -2  -4   6     2303.19     2288.05     17.59 o 
  -1  -4   6     1021.41      986.00     10.11 o 
   0  -4   6       15.42       19.03      1.30 o 
   1  -4   6      127.34      116.69      2.77 o 
   2  -4   6     1327.57     1293.07     12.11 o 
   3  -4   6     1259.08     1245.96     11.87 o 
   4  -4   6       10.30       11.59      2.59 o 
   5  -4   6      562.27      577.51     10.04 o 
   6  -4   6       92.67       93.13      6.09 o 
   7  -4   6      194.11      219.84      8.98 o 
   8  -4   6       27.81       20.11      7.14 o 
   9  -4   6      220.96      227.91     15.03 o 
 -12  -3   6      318.99      343.99     35.33 o 
 -11  -3   6      554.01      567.19     17.73 o 
 -10  -3   6       21.72       26.63      5.48 o 
  -9  -3   6       71.42       74.92      7.04 o 
  -8  -3   6      175.53      194.46      5.85 o 
  -7  -3   6      651.03      634.82      9.43 o 
  -6  -3   6       20.93       18.07      2.55 o 
  -5  -3   6     1823.28     1786.86     16.14 o 
  -4  -3   6       94.76       96.04      3.57 o 
  -3  -3   6     2770.18     2787.80     18.76 o 
  -2  -3   6     2864.51     3016.13     18.72 o 
  -1  -3   6      372.26      352.15      5.85 o 
   0  -3   6     2765.40     2797.13     22.85 o 
   1  -3   6       23.28       28.90      1.98 o 
   2  -3   6      113.26      143.21      2.99 o 
   3  -3   6     2466.51     2434.00     18.44 o 
   4  -3   6      382.75      366.82      7.09 o 
   5  -3   6      398.04      395.48      9.65 o 
   6  -3   6      457.24      468.99     11.62 o 
   7  -3   6      124.73      134.42      8.99 o 
   8  -3   6      873.55      850.07     20.49 o 
   9  -3   6       66.08       78.24      8.87 o 
 -12  -2   6        5.31       10.60     13.09 o 
 -11  -2   6      380.24      398.91     14.73 o 
 -10  -2   6      464.95      445.25     19.32 o 
  -9  -2   6      259.13      233.81      9.37 o 
  -8  -2   6       14.16       16.11      2.64 o 
  -7  -2   6     1737.37     1665.17     16.99 o 
  -6  -2   6     1938.83     1854.32     16.58 o 
  -5  -2   6       65.97       67.57      3.39 o 
  -4  -2   6      525.18      529.67     10.00 o 
  -3  -2   6        6.67        9.40      1.74 o 
  -2  -2   6      829.71      739.75      7.37 o 
  -1  -2   6     1770.75     1680.08     15.08 o 
   0  -2   6     4776.53     5121.56     28.47 o 
   1  -2   6        7.78       11.72      1.63 o 
   2  -2   6     1379.65     1468.71     10.83 o 
   3  -2   6      149.33      161.64      3.88 o 
   4  -2   6      639.27      645.60      7.78 o 
   5  -2   6     3148.03     3123.66     23.23 o 
   6  -2   6        6.20        5.62      4.19 o 
   7  -2   6      253.54      225.90     10.45 o 
   8  -2   6       37.54       35.70      6.96 o 
   9  -2   6      195.33      196.35     12.19 o 
 -12  -1   6      292.94      317.91     19.94 o 
 -11  -1   6       90.04      101.71      8.55 o 
 -10  -1   6      204.11      222.73     12.52 o 
  -9  -1   6       46.94       43.65      5.24 o 
  -8  -1   6      303.12      305.49      7.54 o 
  -7  -1   6      297.63      280.74      6.97 o 
  -6  -1   6      540.59      551.92      7.39 o 
  -5  -1   6     3959.39     3846.86     23.27 o 
  -4  -1   6      337.69      371.45      5.73 o 
  -3  -1   6       11.68       32.07      2.13 o 
  -2  -1   6      404.57      392.50      5.10 o 
  -1  -1   6       26.99       22.98      2.04 o 
   0  -1   6     5385.31     5595.00     38.14 o 
   1  -1   6     1944.23     1987.41     15.90 o 
   2  -1   6      325.25      363.84      4.30 o 
   3  -1   6     1699.37     1768.07     13.03 o 
   4  -1   6      445.96      438.81      6.25 o 
   5  -1   6      282.14      279.63      6.77 o 
   6  -1   6        5.65       12.01      3.79 o 
   7  -1   6      312.66      309.80     11.99 o 
   8  -1   6       80.42       89.79      8.52 o 
   9  -1   6      119.07      139.27     10.67 o 
 -12   0   6        8.42       16.77      7.19 o 
 -11   0   6      940.86      925.46     21.96 o 
 -10   0   6      672.66      626.66     14.28 o 
  -9   0   6      315.52      325.60     10.45 o 
  -8   0   6      157.83      164.12      6.65 o 
  -7   0   6     1186.27     1174.86     14.03 o 
  -6   0   6      547.69      527.03      8.05 o 
  -5   0   6       67.77       70.04      3.15 o 
  -4   0   6     3400.28     3523.46     21.51 o 
  -3   0   6     1807.37     1827.51     13.60 o 
  -2   0   6     2510.47     2742.44     17.00 o 
  -1   0   6     2887.72     2875.10     18.27 o 
   0   0   6      729.14      723.57      8.21 o 
   1   0   6       78.89       90.80      2.98 o 
   2   0   6        7.69       11.29      1.28 o 
   3   0   6       94.47       87.96      2.53 o 
   4   0   6      476.46      474.57      6.95 o 
   5   0   6     1936.10     1873.56     19.17 o 
   6   0   6       17.90       21.79      3.93 o 
   7   0   6       21.17       15.00      4.61 o 
   8   0   6        0.41        7.77      8.70 o 
   9   0   6      114.37      127.88     13.89 o 
 -13   1   6       10.62        1.26     13.00 o 
 -12   1   6       86.97       82.21      9.21 o 
 -11   1   6      149.00      172.58     11.17 o 
 -10   1   6      633.07      655.61     15.89 o 
  -9   1   6       65.29       60.06      5.01 o 
  -8   1   6       10.39       15.01      3.94 o 
  -7   1   6      555.03      550.62      9.22 o 
  -6   1   6      763.24      743.32      9.36 o 
  -5   1   6     2184.79     2122.67     16.21 o 
  -4   1   6       13.12       16.14      2.14 o 
  -3   1   6      385.41      374.56      5.33 o 
  -2   1   6     1299.92     1511.21     11.16 o 
  -1   1   6      250.18      248.60      4.31 o 
   0   1   6     2272.25     2352.98     21.71 o 
   1   1   6     3357.19     3297.26     18.60 o 
   2   1   6      740.54      747.52      7.48 o 
   3   1   6      650.35      646.65      8.93 o 
   4   1   6        5.72        5.14      2.39 o 
   5   1   6      116.03      125.44      4.95 o 
   6   1   6      887.54      869.39     13.57 o 
   7   1   6      536.53      532.02     14.14 o 
   8   1   6       96.67      118.25      9.74 o 
   9   1   6       66.41       52.15     13.01 o 
 -12   2   6       23.92       20.33      6.59 o 
 -11   2   6        6.03       22.68      8.94 o 
 -10   2   6      180.13      175.87      8.83 o 
  -9   2   6     1275.85     1254.82     19.74 o 
  -8   2   6      185.69      174.62      6.57 o 
  -7   2   6      173.26      167.59      5.05 o 
  -6   2   6      961.11      997.34     11.32 o 
  -5   2   6     1852.87     1858.80     13.26 o 
  -4   2   6     3622.55     3652.23     22.85 o 
  -3   2   6      186.60      166.01      3.73 o 
  -2   2   6      141.51      160.52      3.50 o 
  -1   2   6      538.34      458.79      5.94 o 
   0   2   6     4881.25     4953.29     33.74 o 
   1   2   6       18.97       27.65      2.14 o 
   2   2   6      692.42      670.31      9.31 o 
   3   2   6      341.16      318.22      6.43 o 
   4   2   6      530.18      518.03      9.08 o 
   5   2   6      621.30      610.45     10.94 o 
   6   2   6       96.77      106.60      5.52 o 
   7   2   6      658.27      619.97     15.41 o 
   8   2   6       10.64       11.43      6.20 o 
   9   2   6        5.45       -2.31     13.60 o 
 -12   3   6       54.86       70.54      9.99 o 
 -11   3   6      366.24      382.12     14.78 o 
 -10   3   6       52.28       63.35      6.10 o 
  -9   3   6        9.98       21.49      4.30 o 
  -8   3   6     1254.32     1252.54     21.84 o 
  -7   3   6      492.82      467.66      7.94 o 
  -6   3   6     1309.50     1279.11     13.97 o 
  -5   3   6      444.44      381.08      5.82 o 
  -4   3   6     1119.67     1118.28     10.09 o 
  -3   3   6     2051.58     2151.11     13.43 o 
  -2   3   6      380.34      363.69      5.72 o 
  -1   3   6       15.72       32.72      1.47 o 
   0   3   6       61.83       54.48      2.45 o 
   1   3   6     2154.45     2029.63     14.37 o 
   2   3   6      423.77      400.91      6.92 o 
   3   3   6      265.25      266.89      6.91 o 
   4   3   6      481.35      459.34      9.28 o 
   5   3   6       18.94       23.45      3.68 o 
   6   3   6      539.62      507.81     14.97 o 
   7   3   6      230.30      222.79     12.16 o 
   8   3   6       39.66       25.01      6.92 o 
 -12   4   6       27.11       26.32      8.67 o 
 -11   4   6      252.95      272.54     12.81 o 
 -10   4   6      195.21      204.30     10.94 o 
  -9   4   6     1847.28     1805.01     24.50 o 
  -8   4   6      385.87      388.09      9.76 o 
  -7   4   6      146.76      138.40      4.89 o 
  -6   4   6      106.49      100.80      3.79 o 
  -5   4   6      544.50      570.33      6.68 o 
  -4   4   6      455.56      462.68      6.96 o 
  -3   4   6     1586.93     1510.54     13.56 o 
  -2   4   6     1013.02      990.40     10.11 o 
  -1   4   6      322.47      298.01      5.10 o 
   0   4   6     1059.69     1045.68      9.37 o 
   1   4   6       26.54       23.91      2.14 o 
   2   4   6     2223.25     2144.30     16.72 o 
   3   4   6      502.53      510.62      9.64 o 
   4   4   6       75.19       68.84      4.65 o 
   5   4   6        3.26        7.12      4.08 o 
   6   4   6      113.34      128.35      8.65 o 
   7   4   6      335.30      333.64     24.10 o 
   8   4   6       21.49       19.66     12.66 o 
 -12   5   6        6.78       -0.65     13.01 o 
 -11   5   6      174.99      180.87     11.27 o 
 -10   5   6      129.64      132.26      8.62 o 
  -9   5   6        4.09        4.98      4.27 o 
  -8   5   6      649.87      610.84     15.36 o 
  -7   5   6      547.80      517.33      9.81 o 
  -6   5   6      425.65      430.02      7.42 o 
  -5   5   6        9.77       11.26      2.39 o 
  -4   5   6      999.50     1008.44     12.40 o 
  -3   5   6       35.60       46.35      2.71 o 
  -2   5   6      399.44      365.46      5.82 o 
  -1   5   6     4410.55     4284.90     24.62 o 
   0   5   6       18.07       19.72      2.26 o 
   1   5   6      777.58      788.47      9.93 o 
   2   5   6       60.11       52.87      4.13 o 
   3   5   6     1095.58     1080.66     17.01 o 
   4   5   6      206.19      194.35      7.57 o 
   5   5   6      302.05      299.93     10.14 o 
   6   5   6       84.14       75.32      7.54 o 
   7   5   6      390.86      403.58     21.82 o 
 -12   6   6      148.52      104.86     21.94 o 
 -11   6   6      522.01      515.97     18.84 o 
 -10   6   6       95.44      104.87     10.91 o 
  -9   6   6      420.52      448.81     13.03 o 
  -8   6   6       64.71       65.85      5.69 o 
  -7   6   6      151.24      164.98      6.41 o 
  -6   6   6      228.52      219.36      6.57 o 
  -5   6   6      129.42      118.00      4.86 o 
  -4   6   6      181.25      182.80      5.49 o 
  -3   6   6     5367.33     5067.55     30.51 o 
  -2   6   6      404.96      407.81      6.42 o 
  -1   6   6      538.57      526.65      8.85 o 
   0   6   6      436.99      431.96      7.58 o 
   1   6   6      304.17      305.81      7.46 o 
   2   6   6     2387.04     2283.08     24.70 o 
   3   6   6       85.41       98.47      5.86 o 
   4   6   6       99.66       90.04      5.87 o 
   5   6   6       22.98       25.60      5.32 o 
   6   6   6       97.09      105.57      9.60 o 
   7   6   6       11.18       37.69     11.92 o 
 -11   7   6        4.93        4.21      8.45 o 
 -10   7   6       48.06       39.03      5.80 o 
  -9   7   6       24.84       26.33      5.08 o 
  -8   7   6      406.37      404.07     11.35 o 
  -7   7   6      318.15      313.83      8.44 o 
  -6   7   6      797.98      753.24     11.94 o 
  -5   7   6       93.30       92.24      4.59 o 
  -4   7   6       94.71      117.54      6.42 o 
  -3   7   6      177.53      169.60      5.49 o 
  -2   7   6     1072.90     1065.13     12.45 o 
  -1   7   6     1207.60     1213.71     14.37 o 
   0   7   6      501.53      540.05     11.77 o 
   1   7   6       60.97       76.76      5.60 o 
   2   7   6       98.10       88.90      6.89 o 
   3   7   6      128.04      114.01      7.01 o 
   4   7   6      133.92      129.06      8.52 o 
   5   7   6      593.29      563.03     15.15 o 
   6   7   6        0.40        8.08     13.01 o 
 -10   8   6       29.05       30.86      5.87 o 
  -9   8   6        3.85        7.04      5.15 o 
  -8   8   6       12.66       13.53      4.52 o 
  -7   8   6      718.63      660.24     11.88 o 
  -6   8   6      801.29      809.23     13.67 o 
  -5   8   6       19.32       19.42      3.69 o 
  -4   8   6      505.18      489.31      9.54 o 
  -3   8   6     1019.45     1002.47     14.57 o 
  -2   8   6      192.49      185.87      6.47 o 
  -1   8   6      214.92      217.00      7.93 o 
   0   8   6      614.66      627.17     11.70 o 
   1   8   6       63.33       67.06      5.73 o 
   2   8   6        4.29        8.56      4.71 o 
   3   8   6      639.86      631.66     14.06 o 
   4   8   6      261.22      277.29     10.57 o 
   5   8   6       39.26       42.49      9.91 o 
 -10   9   6      125.17      129.88     15.59 o 
  -9   9   6        3.55        3.49      5.12 o 
  -8   9   6       36.39       39.88      5.37 o 
  -7   9   6       38.92       42.83      4.55 o 
  -6   9   6      246.07      258.95      8.27 o 
  -5   9   6        2.78        0.82      3.72 o 
  -4   9   6      406.42      415.68     10.41 o 
  -3   9   6        5.51       12.18      3.64 o 
  -2   9   6      915.23      958.51     15.74 o 
  -1   9   6      508.76      489.55     11.31 o 
   0   9   6        3.74        7.33      3.82 o 
   1   9   6      127.11      130.34      7.10 o 
   2   9   6       37.90       33.67      4.99 o 
   3   9   6        3.18        6.47      4.92 o 
   4   9   6      385.83      383.58     18.74 o 
  -9  10   6      277.84      280.87     19.31 o 
  -8  10   6      315.58      315.61     11.32 o 
  -7  10   6      458.21      434.39     10.59 o 
  -6  10   6      415.99      414.88     10.80 o 
  -5  10   6      626.32      633.78     13.02 o 
  -4  10   6       15.74       21.92      4.19 o 
  -3  10   6      131.51      125.31      6.49 o 
  -2  10   6        5.91        9.84      3.79 o 
  -1  10   6      159.30      157.71      8.33 o 
   0  10   6      247.58      244.77     10.00 o 
   1  10   6      162.63      163.73      8.50 o 
   2  10   6       10.62       18.46      5.52 o 
   3  10   6      401.20      416.83     27.12 o 
  -9  11   6        5.04       10.59     17.57 o 
  -8  11   6       97.05       94.30     15.05 o 
  -7  11   6       22.30       24.49      6.45 o 
  -6  11   6      114.97      124.21      6.92 o 
  -5  11   6       11.20        8.65      4.10 o 
  -4  11   6      261.51      253.32      8.94 o 
  -3  11   6       11.61       17.71      4.40 o 
  -2  11   6       49.35       55.71      5.57 o 
  -1  11   6       69.11       91.87      8.41 o 
   0  11   6      135.28      138.38     13.38 o 
   1  11   6      169.09      206.91     29.88 o 
  -6  12   6      161.60      148.51     11.28 o 
  -5  12   6      197.81      186.02     12.10 o 
  -4  12   6       94.26       95.45     11.19 o 
  -3  12   6        3.72        3.27      8.47 o 
  -2  12   6        3.23        1.27      8.20 o 
  -1  12   6      211.72      228.09     21.09 o 
  -2 -13   7      137.68      126.66     18.68 o 
  -1 -13   7        6.47       10.50     10.00 o 
   0 -13   7      112.58      163.39     27.53 o 
   1 -13   7      130.24      138.40     17.30 o 
   2 -13   7      336.55      352.85     36.68 o 
  -4 -12   7      561.54      514.70     30.10 o 
  -3 -12   7        5.00       20.15      6.67 o 
  -2 -12   7      709.36      694.26     16.27 o 
  -1 -12   7      937.03      954.20     21.80 o 
   0 -12   7       44.28       42.56      6.03 o 
   1 -12   7       13.47       15.31      5.28 o 
   2 -12   7        4.57       11.30      5.08 o 
   3 -12   7      897.83      876.55     21.05 o 
   4 -12   7       34.41       30.97      6.88 o 
   5 -12   7      103.16       86.57     11.54 o 
  -6 -11   7       20.71        3.43      9.56 o 
  -5 -11   7      258.24      256.93      9.91 o 
  -4 -11   7        1.41       10.45      4.88 o 
  -3 -11   7      560.50      555.17     14.03 o 
  -2 -11   7      191.99      197.40      9.11 o 
  -1 -11   7       83.42       85.52      7.94 o 
   0 -11   7      718.36      734.71     16.89 o 
   1 -11   7      280.35      280.89     11.00 o 
   2 -11   7      142.29      133.81      7.50 o 
   3 -11   7      405.62      425.40     12.25 o 
   4 -11   7      322.91      321.96     10.96 o 
   5 -11   7       10.95       19.01      5.68 o 
   6 -11   7        2.87       -0.44      8.53 o 
  -7 -10   7      461.96      457.08     19.09 o 
  -6 -10   7      858.58      853.61     16.95 o 
  -5 -10   7        9.36        2.96      4.14 o 
  -4 -10   7      301.30      330.78     10.11 o 
  -3 -10   7      499.67      518.32     12.13 o 
  -2 -10   7     1611.53     1640.91     22.50 o 
  -1 -10   7      545.88      545.52     12.73 o 
   0 -10   7      209.11      216.66      8.32 o 
   1 -10   7      146.68      143.13      6.05 o 
   2 -10   7       77.32       87.37      5.55 o 
   3 -10   7       14.36       19.14      5.09 o 
   4 -10   7       25.12       30.71      4.61 o 
   5 -10   7      628.32      641.21     13.31 o 
   6 -10   7       38.61       36.26      6.49 o 
   7 -10   7       10.15       44.33     19.44 o 
  -8  -9   7       20.38       18.31     12.21 o 
  -7  -9   7        5.90        3.36      4.50 o 
  -6  -9   7      138.71      127.94      7.00 o 
  -5  -9   7     1782.85     1804.77     22.49 o 
  -4  -9   7       65.52       62.82      4.65 o 
  -3  -9   7       61.29       65.28      4.88 o 
  -2  -9   7      538.26      504.55     10.22 o 
  -1  -9   7      764.13      768.71     13.31 o 
   0  -9   7      365.78      405.81      9.02 o 
   1  -9   7       78.50       86.28      5.31 o 
   2  -9   7      239.02      231.96      7.50 o 
   3  -9   7     1519.38     1514.81     19.05 o 
   4  -9   7      175.32      176.42      7.08 o 
   5  -9   7      196.46      202.21      7.71 o 
   6  -9   7      387.67      405.27     12.61 o 
   7  -9   7       35.44       52.30      7.51 o 
   8  -9   7      166.56      170.20     14.89 o 
  -9  -8   7      180.35      172.47     27.75 o 
  -8  -8   7      365.98      357.47     13.72 o 
  -7  -8   7      510.36      532.17     12.78 o 
  -6  -8   7      592.24      606.79     12.48 o 
  -5  -8   7       10.97       10.46      3.30 o 
  -4  -8   7     1533.21     1544.43     18.65 o 
  -3  -8   7      405.56      400.14      9.51 o 
  -2  -8   7      417.00      459.26      9.97 o 
  -1  -8   7      399.54      395.51      7.92 o 
   0  -8   7      793.60      781.20     11.22 o 
   1  -8   7      143.71      155.03      5.20 o 
   2  -8   7       40.10       39.18      4.18 o 
   3  -8   7        3.40        6.45      3.37 o 
   4  -8   7      438.89      435.11      9.97 o 
   5  -8   7      642.76      652.19     12.41 o 
   6  -8   7      101.39      109.83      7.27 o 
   7  -8   7      104.95      108.03      9.23 o 
   8  -8   7        2.06       11.27      7.32 o 
  -9  -7   7       29.03       28.95      6.48 o 
  -8  -7   7       35.20       41.84      5.22 o 
  -7  -7   7       45.56       50.21      4.57 o 
  -6  -7   7      901.58      872.75     13.56 o 
  -5  -7   7     2761.78     2626.89     23.89 o 
  -4  -7   7       87.04       85.77      4.43 o 
  -3  -7   7        2.76        8.18      3.15 o 
  -2  -7   7      886.11      849.00     13.47 o 
  -1  -7   7      154.17      159.32      5.29 o 
   0  -7   7      507.12      519.59      7.96 o 
   1  -7   7     2358.38     2329.80     18.09 o 
   2  -7   7      384.52      376.26      8.12 o 
   3  -7   7      342.90      332.26      8.30 o 
   4  -7   7      305.24      302.08      8.10 o 
   5  -7   7      442.52      433.95     10.35 o 
   6  -7   7      744.68      803.16     17.85 o 
   7  -7   7        9.12       21.68      7.24 o 
   8  -7   7       18.94       18.83      7.80 o 
 -10  -6   7       33.68       33.33     10.87 o 
  -9  -6   7     1016.09     1050.47     23.99 o 
  -8  -6   7      149.05      156.95      6.65 o 
  -7  -6   7      649.65      658.99     11.67 o 
  -6  -6   7       73.53       66.17      4.35 o 
  -5  -6   7       57.68       64.35      4.26 o 
  -4  -6   7      868.38      848.68     11.80 o 
  -3  -6   7      629.73      570.72     10.26 o 
  -2  -6   7      643.79      663.59     10.07 o 
  -1  -6   7      530.64      519.25      8.28 o 
   0  -6   7     2195.18     2185.62     16.58 o 
   1  -6   7      105.88      110.53      4.17 o 
   2  -6   7      894.01      893.58     11.89 o 
   3  -6   7      616.81      611.91      9.66 o 
   4  -6   7      384.49      390.84      9.16 o 
   5  -6   7      757.33      755.53     12.94 o 
   6  -6   7      414.78      404.52     12.47 o 
   7  -6   7      244.89      231.03     11.03 o 
   8  -6   7        9.03       22.58      7.98 o 
   9  -6   7       12.70       47.61     20.82 o 
 -10  -5   7       99.37      109.02      9.12 o 
  -9  -5   7       20.50       22.48      5.27 o 
  -8  -5   7     1011.73      969.80     14.04 o 
  -7  -5   7      151.96      159.47      5.84 o 
  -6  -5   7      905.27      871.01     13.10 o 
  -5  -5   7      290.65      272.14      7.08 o 
  -4  -5   7     3310.06     3251.19     23.92 o 
  -3  -5   7     1268.40     1265.79     12.64 o 
  -2  -5   7       40.78       56.02      3.17 o 
  -1  -5   7      158.09      165.05      4.55 o 
   0  -5   7      696.81      703.27      7.95 o 
   1  -5   7     3236.44     3239.95     22.41 o 
   2  -5   7       39.20       41.31      3.04 o 
   3  -5   7        2.00        0.32      2.99 o 
   4  -5   7        1.84        4.04      2.90 o 
   5  -5   7      157.65      158.01      6.02 o 
   6  -5   7      168.86      187.39      9.51 o 
   7  -5   7      138.49      163.65     10.48 o 
   8  -5   7      125.63      119.41     11.43 o 
   9  -5   7       44.40       32.37     14.19 o 
 -11  -4   7      128.61      116.44     16.40 o 
 -10  -4   7      205.72      212.48     10.35 o 
  -9  -4   7      870.43      908.78     19.22 o 
  -8  -4   7       69.23       76.40      4.38 o 
  -7  -4   7       72.24       77.03      4.36 o 
  -6  -4   7      968.16      935.55     12.49 o 
  -5  -4   7      290.86      285.75      6.81 o 
  -4  -4   7     2109.09     2063.44     18.95 o 
  -3  -4   7     1890.76     1838.30     14.97 o 
  -2  -4   7       47.58       48.99      2.89 o 
  -1  -4   7       16.89       13.24      1.93 o 
   0  -4   7      553.17      582.10      9.06 o 
   1  -4   7       60.34       59.76      3.12 o 
   2  -4   7      853.67      807.33     12.51 o 
   3  -4   7     1511.68     1462.52     16.32 o 
   4  -4   7        4.65        6.26      2.50 o 
   5  -4   7     1091.71     1027.53     16.18 o 
   6  -4   7      268.53      278.36     10.83 o 
   7  -4   7       92.13       97.77      9.78 o 
   8  -4   7      152.06      143.77     11.05 o 
 -12  -3   7      159.57      258.31     31.55 o 
 -11  -3   7       66.19       84.29      8.50 o 
 -10  -3   7       67.43       64.65      7.14 o 
  -9  -3   7      502.90      461.14     12.42 o 
  -8  -3   7     1106.34     1104.02     14.86 o 
  -7  -3   7      754.14      761.25     11.25 o 
  -6  -3   7        9.53       12.99      2.81 o 
  -5  -3   7      148.30      127.58      4.66 o 
  -4  -3   7     2086.42     2089.75     17.06 o 
  -3  -3   7      265.03      287.82      5.88 o 
  -2  -3   7      826.95      820.95      8.45 o 
  -1  -3   7      268.21      237.41      6.93 o 
   0  -3   7      442.46      487.54      7.03 o 
   1  -3   7     3346.93     3284.61     22.68 o 
   2  -3   7       45.82       49.67      2.04 o 
   3  -3   7      405.43      400.07      8.03 o 
   4  -3   7      365.94      349.70      7.51 o 
   5  -3   7       79.44       75.90      5.40 o 
   6  -3   7       59.97       73.43      6.93 o 
   7  -3   7      635.66      615.37     19.32 o 
   8  -3   7      779.49      774.02     20.38 o 
   9  -3   7      179.61      163.12     23.93 o 
 -12  -2   7        7.40        7.87     12.94 o 
 -11  -2   7      182.36      204.51     11.14 o 
 -10  -2   7       10.27        7.54      5.51 o 
  -9  -2   7       90.78      106.36      7.15 o 
  -8  -2   7       51.22       59.77      4.23 o 
  -7  -2   7      747.36      731.12     11.84 o 
  -6  -2   7      869.93      828.95     12.22 o 
  -5  -2   7       46.02       43.88      3.36 o 
  -4  -2   7      619.06      625.81      8.74 o 
  -3  -2   7     1240.63     1168.71     14.01 o 
  -2  -2   7      502.18      465.86      6.61 o 
  -1  -2   7        5.96       11.80      1.62 o 
   0  -2   7      627.67      656.92      8.04 o 
   1  -2   7        5.65        7.10      2.40 o 
   2  -2   7     4840.66     4788.34     25.35 o 
   3  -2   7     2235.63     2184.00     17.12 o 
   4  -2   7      264.09      282.82      7.49 o 
   5  -2   7       17.22       17.71      4.17 o 
   6  -2   7      587.59      609.51     18.08 o 
   7  -2   7      309.95      291.80     12.40 o 
   8  -2   7      215.02      257.90     13.53 o 
   9  -2   7      195.25      190.94     35.47 o 
 -12  -1   7      234.64      226.68     19.19 o 
 -11  -1   7        5.67        7.42      5.97 o 
 -10  -1   7       80.48       66.32      6.38 o 
  -9  -1   7       97.86      100.93      6.80 o 
  -8  -1   7     1387.54     1362.40     16.57 o 
  -7  -1   7     1558.42     1513.81     17.11 o 
  -6  -1   7      388.10      433.07      8.62 o 
  -5  -1   7      368.87      382.53      6.12 o 
  -4  -1   7      998.06      964.45     12.96 o 
  -3  -1   7       61.21       58.65      2.76 o 
  -2  -1   7     5196.40     5291.60     32.22 o 
  -1  -1   7     3128.51     3055.62     20.64 o 
   0  -1   7      619.87      741.70     10.13 o 
   1  -1   7      230.81      204.55      3.97 o 
   2  -1   7      232.81      246.08      4.78 o 
   3  -1   7     2258.81     2270.08     17.53 o 
   4  -1   7      168.83      152.17      4.32 o 
   5  -1   7       11.56        9.71      3.32 o 
   6  -1   7       10.74       16.09      4.44 o 
   7  -1   7      138.49      146.30      9.16 o 
   8  -1   7       15.75       24.29      6.72 o 
   9  -1   7       33.39       49.95     11.82 o 
 -12   0   7      111.56      142.74     14.01 o 
 -11   0   7      680.24      675.04     20.92 o 
 -10   0   7        1.76        3.50      4.20 o 
  -9   0   7      416.51      384.44     10.03 o 
  -8   0   7       16.27       12.79      3.39 o 
  -7   0   7      360.88      370.45      8.03 o 
  -6   0   7      864.49      813.24     11.30 o 
  -5   0   7      533.34      503.20      8.55 o 
  -4   0   7       94.13       85.13      3.28 o 
  -3   0   7     1190.29     1109.17     10.70 o 
  -2   0   7     2280.37     2421.09     16.82 o 
  -1   0   7      100.48      112.07      3.57 o 
   0   0   7     2117.46     1990.27     17.66 o 
   1   0   7        0.69        5.18      1.66 o 
   2   0   7      503.00      477.15      7.66 o 
   3   0   7     1443.26     1433.49     14.69 o 
   4   0   7      861.74      822.82     10.77 o 
   5   0   7      308.18      296.42      8.53 o 
   6   0   7       18.13       19.08      4.69 o 
   7   0   7        1.38       -2.67      5.05 o 
   8   0   7      556.65      585.02     19.61 o 
   9   0   7       93.56       79.94     19.47 o 
 -12   1   7       38.01       36.68      8.67 o 
 -11   1   7       20.88       22.44      6.26 o 
 -10   1   7      497.43      466.99     13.80 o 
  -9   1   7       41.33       37.39      4.50 o 
  -8   1   7     1695.28     1711.08     18.08 o 
  -7   1   7     1261.23     1209.23     14.39 o 
  -6   1   7     1749.60     1770.00     18.05 o 
  -5   1   7       29.29       32.07      2.81 o 
  -4   1   7       82.68       68.24      3.11 o 
  -3   1   7      558.71      555.98      7.03 o 
  -2   1   7     2047.72     1918.37     13.48 o 
  -1   1   7     1311.29     1282.93     15.14 o 
   0   1   7        6.63        7.10      1.98 o 
   1   1   7      788.00      784.16      8.06 o 
   2   1   7      330.69      346.63      6.88 o 
   3   1   7     1036.09     1014.24     11.96 o 
   4   1   7      130.05      136.23      5.15 o 
   5   1   7      500.81      505.25     10.33 o 
   6   1   7        2.05        7.61      4.44 o 
   7   1   7      344.51      335.90     13.02 o 
   8   1   7        8.11        7.18      6.76 o 
 -13   2   7       29.84        8.46     14.38 o 
 -12   2   7      365.15      372.70     19.17 o 
 -11   2   7       78.30       65.61      7.57 o 
 -10   2   7       38.90       31.26      5.20 o 
  -9   2   7      112.98      111.17      6.25 o 
  -8   2   7      109.61       85.47      4.43 o 
  -7   2   7       53.06       40.11      3.17 o 
  -6   2   7      231.93      195.82      5.87 o 
  -5   2   7     5700.36     5554.52     34.14 o 
  -4   2   7       10.92        5.38      1.71 o 
  -3   2   7     2041.09     2029.75     14.32 o 
  -2   2   7      169.53      189.83      5.01 o 
  -1   2   7      405.17      396.69      5.72 o 
   0   2   7     3853.11     3780.50     29.41 o 
   1   2   7       32.49       22.79      1.84 o 
   2   2   7      279.62      267.48      6.05 o 
   3   2   7     2393.40     2338.55     21.87 o 
   4   2   7      607.33      589.47      9.88 o 
   5   2   7      105.98      100.73      5.00 o 
   6   2   7      579.56      594.38     14.98 o 
   7   2   7      106.43      106.08      9.33 o 
   8   2   7      696.56      736.13     37.36 o 
 -12   3   7       27.36       23.07      7.22 o 
 -11   3   7     1223.52     1210.66     26.14 o 
 -10   3   7      769.19      739.46     17.35 o 
  -9   3   7      285.33      276.61      9.62 o 
  -8   3   7      221.46      215.35      6.96 o 
  -7   3   7     1607.45     1575.31     15.71 o 
  -6   3   7     2078.31     2061.56     18.89 o 
  -5   3   7      505.80      527.88      7.53 o 
  -4   3   7     1078.94     1104.00     10.18 o 
  -3   3   7      304.83      345.02      5.38 o 
  -2   3   7     2290.02     2394.14     15.03 o 
  -1   3   7      340.70      340.05      5.95 o 
   0   3   7      173.25      165.07      4.26 o 
   1   3   7      131.88      137.07      4.01 o 
   2   3   7      159.98      162.76      5.00 o 
   3   3   7      252.46      242.16      6.99 o 
   4   3   7      768.35      762.53     12.56 o 
   5   3   7     1619.67     1563.55     23.59 o 
   6   3   7       74.61       71.27      8.09 o 
   7   3   7       29.79       19.08      6.47 o 
 -12   4   7       32.67       33.79     18.50 o 
 -11   4   7       22.40       13.34      5.96 o 
 -10   4   7      172.43      185.71     10.46 o 
  -9   4   7      231.58      203.18      8.82 o 
  -8   4   7       92.06       87.43      4.70 o 
  -7   4   7        2.14       -1.80      2.71 o 
  -6   4   7     1098.87     1057.97     14.75 o 
  -5   4   7     2041.70     2046.04     16.64 o 
  -4   4   7       77.00       73.45      3.24 o 
  -3   4   7      124.91      131.02      3.98 o 
  -2   4   7      195.23      212.77      4.96 o 
  -1   4   7       76.90       89.64      3.61 o 
   0   4   7     2819.28     2784.10     19.94 o 
   1   4   7     3634.11     3443.54     24.10 o 
   2   4   7      200.92      191.79      7.08 o 
   3   4   7      530.88      519.62     10.28 o 
   4   4   7      271.37      276.95      8.77 o 
   5   4   7      384.84      369.66     11.14 o 
   6   4   7      509.70      500.78     21.49 o 
   7   4   7       10.07       29.72     22.25 o 
 -12   5   7        1.43       12.22      9.59 o 
 -11   5   7      269.52      287.26     13.59 o 
 -10   5   7      180.53      198.78     10.27 o 
  -9   5   7      378.76      373.95     11.72 o 
  -8   5   7      105.11      105.68      6.36 o 
  -7   5   7      440.38      436.48      9.43 o 
  -6   5   7       74.12       80.38      3.86 o 
  -5   5   7      199.41      203.15      5.44 o 
  -4   5   7     2222.94     2249.41     19.26 o 
  -3   5   7        3.61        3.35      2.04 o 
  -2   5   7      885.77      889.93     10.11 o 
  -1   5   7      116.98      109.63      3.71 o 
   0   5   7      517.34      508.46      7.92 o 
   1   5   7       16.31       18.72      2.75 o 
   2   5   7      956.43      917.38     15.71 o 
   3   5   7      231.55      230.54     10.54 o 
   4   5   7      928.72      939.39     17.63 o 
   5   5   7      679.78      680.41     15.58 o 
   6   5   7       46.72       45.69      6.71 o 
   7   5   7       55.55       26.66     10.43 o 
 -11   6   7       67.11       71.47      7.62 o 
 -10   6   7      426.35      416.63     19.97 o 
  -9   6   7       86.80       93.74      6.93 o 
  -8   6   7      248.83      243.71      9.93 o 
  -7   6   7      269.30      257.93      8.09 o 
  -6   6   7     1213.85     1186.96     15.41 o 
  -5   6   7       24.80       30.67      3.32 o 
  -4   6   7      242.35      228.30      6.61 o 
  -3   6   7     3157.83     3080.79     22.75 o 
  -2   6   7      595.75      607.45      8.94 o 
  -1   6   7        4.18        4.13      2.86 o 
   0   6   7      284.85      289.51      7.43 o 
   1   6   7     1650.83     1638.88     20.45 o 
   2   6   7        5.51        2.65      3.59 o 
   3   6   7      144.32      138.19      7.69 o 
   4   6   7       66.59       57.20      6.44 o 
   5   6   7       66.19       70.67      6.83 o 
   6   6   7      175.98      158.69     14.04 o 
 -11   7   7        1.55        5.93      9.69 o 
 -10   7   7       49.41       50.13      6.64 o 
  -9   7   7      410.13      417.26     12.32 o 
  -8   7   7       33.70       30.02      5.04 o 
  -7   7   7       23.56       21.45      3.83 o 
  -6   7   7       83.89       78.94      4.69 o 
  -5   7   7     1798.27     1674.89     19.08 o 
  -4   7   7      354.31      338.92      9.35 o 
  -3   7   7        7.31       10.06      2.78 o 
  -2   7   7       33.92       38.34      3.49 o 
  -1   7   7       80.27       82.51      4.83 o 
   0   7   7      279.50      272.28      8.27 o 
   1   7   7       20.57       27.80      4.50 o 
   2   7   7      644.92      661.75     15.56 o 
   3   7   7       16.63       13.82      4.60 o 
   4   7   7        4.57       -5.11      5.30 o 
   5   7   7       20.17       15.90      6.08 o 
 -11   8   7       43.70       57.62     17.64 o 
 -10   8   7        2.79       15.62      5.70 o 
  -9   8   7       58.70       55.03      6.11 o 
  -8   8   7      557.74      562.30     14.05 o 
  -7   8   7      149.57      154.31      6.78 o 
  -6   8   7       48.02       47.01      4.35 o 
  -5   8   7       73.78       77.58      5.01 o 
  -4   8   7      352.09      355.23      8.46 o 
  -3   8   7       91.48       98.21      5.20 o 
  -2   8   7      244.15      252.31      7.74 o 
  -1   8   7      278.93      282.27      9.64 o 
   0   8   7      186.98      179.43      7.58 o 
   1   8   7      369.81      392.52     11.65 o 
   2   8   7       36.90       42.44      5.72 o 
   3   8   7      349.18      357.24     12.63 o 
   4   8   7      112.76      120.20      8.51 o 
 -10   9   7       14.53       14.37     13.95 o 
  -9   9   7      316.34      322.84     12.24 o 
  -8   9   7      182.90      184.58      9.38 o 
  -7   9   7        8.81       13.80      4.06 o 
  -6   9   7        9.39        8.53      4.07 o 
  -5   9   7       16.67       16.71      4.92 o 
  -4   9   7      121.81      113.08      6.73 o 
  -3   9   7      851.58      841.31     15.99 o 
  -2   9   7      212.66      220.87      8.88 o 
  -1   9   7       29.48       36.55      5.16 o 
   0   9   7        5.94       14.28      4.77 o 
   1   9   7       25.67       23.09      5.51 o 
   2   9   7      428.12      461.98     12.92 o 
   3   9   7       55.94       36.29      7.60 o 
  -9  10   7       33.76       21.13      9.12 o 
  -8  10   7      425.32      456.54     16.30 o 
  -7  10   7      115.26      114.38      7.48 o 
  -6  10   7       35.29       26.75      4.49 o 
  -5  10   7        0.13       -2.00      3.93 o 
  -4  10   7       65.27       66.83      5.58 o 
  -3  10   7       32.44       37.50      5.92 o 
  -2  10   7      204.19      209.55      8.50 o 
  -1  10   7      517.05      542.24     16.29 o 
   0  10   7        5.31       13.61      5.74 o 
   1  10   7       29.38       40.16      9.87 o 
   2  10   7       20.25       18.13     12.84 o 
  -7  11   7       18.16       20.23      5.61 o 
  -6  11   7      154.76      131.30      7.80 o 
  -5  11   7       59.62       66.93      5.62 o 
  -4  11   7       96.43       94.20      6.73 o 
  -3  11   7      260.54      234.76      9.40 o 
  -2  11   7       25.71       20.34      6.59 o 
  -1  11   7       38.81       42.13     17.40 o 
  -5  12   7       17.85        6.74     13.78 o 
  -4  12   7       95.93      108.91     24.34 o 
  -3  12   7        5.61       -9.15     14.75 o 
  -1 -13   8        0.92        4.37     14.58 o 
   1 -13   8     1016.05      993.38     59.98 o 
  -4 -12   8      319.26      313.10     33.09 o 
  -3 -12   8      140.32      152.01     14.33 o 
  -2 -12   8      126.78      136.41     12.00 o 
  -1 -12   8      146.12      130.51      9.35 o 
   0 -12   8       69.31       66.85      6.38 o 
   1 -12   8       13.27       25.23      6.22 o 
   2 -12   8      320.82      325.76     14.35 o 
   3 -12   8      129.53      177.54     13.92 o 
   4 -12   8       97.50       98.04      8.79 o 
  -5 -11   8       29.11       53.77     10.50 o 
  -4 -11   8      712.80      727.05     17.71 o 
  -3 -11   8      206.81      199.07      9.04 o 
  -2 -11   8      166.02      177.41      8.96 o 
  -1 -11   8      343.31      348.22     11.95 o 
   0 -11   8        2.76        0.16      4.91 o 
   1 -11   8     1521.43     1508.57     21.80 o 
   2 -11   8      195.20      186.54      8.76 o 
   3 -11   8      258.28      260.97      9.66 o 
   4 -11   8       65.10       78.57      6.28 o 
   5 -11   8       20.33       17.66     16.19 o 
   6 -11   8       47.43       16.93     13.15 o 
  -7 -10   8      220.62      205.58     14.32 o 
  -6 -10   8        4.38       12.58      5.07 o 
  -5 -10   8        6.19        4.59      4.79 o 
  -4 -10   8        9.85       10.72      4.59 o 
  -3 -10   8     1099.40     1112.87     19.49 o 
  -2 -10   8      539.45      558.73     13.33 o 
  -1 -10   8      320.09      321.21      9.49 o 
   0 -10   8       11.31       16.55      4.20 o 
   1 -10   8       17.90       24.37      3.72 o 
   2 -10   8      646.87      676.49     13.28 o 
   3 -10   8      110.60      112.90      6.38 o 
   4 -10   8      143.46      135.69      6.83 o 
   5 -10   8       21.80       21.44      5.66 o 
   6 -10   8      218.90      205.27     20.03 o 
  -8  -9   8      414.66      458.29     39.03 o 
  -7  -9   8      346.48      344.10     11.56 o 
  -6  -9   8      388.18      385.62     11.30 o 
  -5  -9   8       61.08       69.82      5.61 o 
  -4  -9   8      929.20      915.49     15.12 o 
  -3  -9   8       26.56       14.91      3.80 o 
  -2  -9   8     1701.36     1688.92     21.01 o 
  -1  -9   8     1578.01     1510.82     19.60 o 
   0  -9   8        0.73        6.52      3.76 o 
   1  -9   8      330.24      326.97      8.41 o 
   2  -9   8       14.21       19.83      3.89 o 
   3  -9   8     1075.59     1106.29     16.65 o 
   4  -9   8       33.55       32.95      4.44 o 
   5  -9   8       27.60       32.07      4.81 o 
   6  -9   8       62.70       53.67      6.89 o 
   7  -9   8      282.98      257.30     17.43 o 
  -8  -8   8      189.18      199.10      9.07 o 
  -7  -8   8      470.11      438.44     12.46 o 
  -6  -8   8      151.29      146.86      6.95 o 
  -5  -8   8      622.84      625.96     12.42 o 
  -4  -8   8      570.65      556.17     11.33 o 
  -3  -8   8     1425.71     1346.08     17.95 o 
  -2  -8   8       78.20      103.12      6.01 o 
  -1  -8   8        8.60       14.03      3.63 o 
   0  -8   8      502.44      497.22      9.98 o 
   1  -8   8      102.95      102.03      5.19 o 
   2  -8   8      227.33      227.26      7.79 o 
   3  -8   8      558.78      556.48     11.37 o 
   4  -8   8      256.26      251.74      8.04 o 
   5  -8   8       14.22       15.74      4.71 o 
   6  -8   8        0.23       -0.83      5.80 o 
   7  -8   8       53.18       59.27      9.27 o 
  -9  -7   8        0.20        1.84      8.81 o 
  -8  -7   8      399.63      399.65     11.85 o 
  -7  -7   8      751.27      716.74     13.49 o 
  -6  -7   8      305.83      312.56      8.91 o 
  -5  -7   8      305.08      299.48      8.42 o 
  -4  -7   8        2.92        9.29      3.10 o 
  -3  -7   8        7.30       12.16      3.30 o 
  -2  -7   8     1336.99     1296.01     16.47 o 
  -1  -7   8      522.87      515.33     10.29 o 
   0  -7   8      246.56      250.28      6.94 o 
   1  -7   8        5.66        2.71      3.05 o 
   2  -7   8       22.17       23.60      3.67 o 
   3  -7   8      807.40      777.71     12.93 o 
   4  -7   8      326.23      313.36      8.94 o 
   5  -7   8     1188.61     1182.50     18.69 o 
   6  -7   8        0.48       -0.44      5.53 o 
   7  -7   8      379.51      361.93     15.98 o 
 -10  -6   8       70.03       72.78     18.72 o 
  -9  -6   8       57.31       67.10      7.52 o 
  -8  -6   8        4.86        3.05      3.56 o 
  -7  -6   8      501.55      445.77     10.41 o 
  -6  -6   8      375.63      358.95      9.10 o 
  -5  -6   8      492.02      535.25      9.96 o 
  -4  -6   8      912.36      881.93     12.04 o 
  -3  -6   8       10.18       10.34      2.89 o 
  -2  -6   8        7.93       13.46      2.64 o 
  -1  -6   8     1094.63     1095.72     14.01 o 
   0  -6   8     2585.26     2538.41     22.97 o 
   1  -6   8      154.22      154.64      5.74 o 
   2  -6   8       26.75       24.52      3.52 o 
   3  -6   8     1396.88     1410.12     18.91 o 
   4  -6   8      610.83      621.54     14.29 o 
   5  -6   8        5.57       12.34      4.05 o 
   6  -6   8      100.25      123.37     11.61 o 
   7  -6   8      295.14      326.75     15.28 o 
   8  -6   8      346.56      400.46     40.00 o 
 -10  -5   8      301.25      319.68     14.14 o 
  -9  -5   8       44.25       44.20      8.89 o 
  -8  -5   8       32.15       26.35      4.01 o 
  -7  -5   8      333.49      349.42      8.96 o 
  -6  -5   8      969.31      949.36     13.52 o 
  -5  -5   8      299.19      300.30      7.13 o 
  -4  -5   8     1196.72     1193.30     13.67 o 
  -3  -5   8      521.92      509.65      8.22 o 
  -2  -5   8     2249.50     2218.06     20.25 o 
  -1  -5   8     1858.66     1797.97     16.14 o 
   0  -5   8     1147.38     1195.16     18.93 o 
   1  -5   8      528.76      540.04      8.75 o 
   2  -5   8       49.57       41.70      3.81 o 
   3  -5   8       84.84       73.62      4.53 o 
   4  -5   8      670.69      666.70     13.81 o 
   5  -5   8      884.13      913.86     16.60 o 
   6  -5   8       94.83       80.66      8.38 o 
   7  -5   8       12.83        7.11      6.42 o 
   8  -5   8        0.87       -3.69      9.71 o 
 -11  -4   8      118.20      120.68     23.24 o 
 -10  -4   8      676.87      701.80     20.76 o 
  -9  -4   8       30.39       27.24      5.06 o 
  -8  -4   8       13.98       14.45      3.80 o 
  -7  -4   8      178.67      172.55      6.05 o 
  -6  -4   8      511.21      514.78      9.63 o 
  -5  -4   8     2766.88     2679.18     21.46 o 
  -4  -4   8       75.14       67.70      3.81 o 
  -3  -4   8        0.59        3.44      2.26 o 
  -2  -4   8      380.81      402.16      6.78 o 
  -1  -4   8      297.41      293.69      7.88 o 
   0  -4   8     1785.92     1749.23     15.69 o 
   1  -4   8      227.86      221.90      5.59 o 
   2  -4   8      192.70      179.83      5.87 o 
   3  -4   8     1076.49     1101.57     14.57 o 
   4  -4   8      126.13      145.94      5.81 o 
   5  -4   8      249.67      239.76      9.19 o 
   6  -4   8      482.03      495.50     16.84 o 
   7  -4   8      107.53      107.87     10.61 o 
   8  -4   8        0.43       -0.34      6.42 o 
 -12  -3   8       15.46       27.51     15.59 o 
 -11  -3   8      172.05      196.56     11.42 o 
 -10  -3   8      494.62      515.52     16.32 o 
  -9  -3   8      417.61      427.20     14.00 o 
  -8  -3   8      340.26      335.18      8.98 o 
  -7  -3   8      470.68      468.74     12.45 o 
  -6  -3   8      365.31      376.33      8.92 o 
  -5  -3   8       12.58       11.04      2.99 o 
  -4  -3   8     3378.17     3246.18     24.17 o 
  -3  -3   8     4039.45     4050.42     28.65 o 
  -2  -3   8      515.39      481.51      7.91 o 
  -1  -3   8      410.50      423.17      8.41 o 
   0  -3   8      214.84      210.59      4.94 o 
   1  -3   8      331.06      310.42      6.24 o 
   2  -3   8      577.08      606.70      8.61 o 
   3  -3   8        9.65        8.27      3.21 o 
   4  -3   8      604.65      638.67     12.67 o 
   5  -3   8      313.58      285.15     10.92 o 
   6  -3   8       98.96       86.39      9.64 o 
   7  -3   8      550.90      556.78     19.10 o 
   8  -3   8       36.79       35.68      7.50 o 
   9  -3   8      472.88      432.67     39.49 o 
 -12  -2   8        2.00      -10.50     14.14 o 
 -11  -2   8      157.44      166.99     12.95 o 
 -10  -2   8      331.92      345.65     13.69 o 
  -9  -2   8        8.58       14.00      5.44 o 
  -8  -2   8      309.22      293.61      8.23 o 
  -7  -2   8      818.30      797.94     12.81 o 
  -6  -2   8     2546.24     2452.07     23.03 o 
  -5  -2   8     3259.14     3089.99     31.34 o 
  -4  -2   8      491.32      461.59      8.24 o 
  -3  -2   8      335.92      327.29      6.16 o 
  -2  -2   8       24.39       24.40      2.04 o 
  -1  -2   8      104.32       82.01      2.84 o 
   0  -2   8      455.46      458.03      7.84 o 
   1  -2   8     2854.77     2831.94     24.76 o 
   2  -2   8     1090.05     1062.86     13.03 o 
   3  -2   8      496.37      494.37     11.39 o 
   4  -2   8      413.46      413.71      9.94 o 
   5  -2   8      260.13      266.03     10.29 o 
   6  -2   8      780.75      758.96     21.04 o 
   7  -2   8       50.20       40.73     10.31 o 
   8  -2   8       19.23       19.71      7.42 o 
 -12  -1   8       63.59       76.67     26.18 o 
 -11  -1   8        5.36        6.53      5.18 o 
 -10  -1   8      240.98      256.84      9.99 o 
  -9  -1   8     1958.11     1899.67     24.58 o 
  -8  -1   8      377.68      344.17      8.67 o 
  -7  -1   8      319.30      283.02      7.64 o 
  -6  -1   8     2434.00     2471.18     21.81 o 
  -5  -1   8       69.18       70.74      4.03 o 
  -4  -1   8     3219.77     3065.58     22.35 o 
  -3  -1   8      884.03      892.02      9.99 o 
  -2  -1   8       37.90       52.11      2.92 o 
  -1  -1   8       70.10       63.08      3.01 o 
   0  -1   8     2466.79     2595.82     20.03 o 
   1  -1   8       30.30       30.39      2.17 o 
   2  -1   8     1306.15     1285.11     15.45 o 
   3  -1   8      223.85      203.71      6.44 o 
   4  -1   8      263.68      268.87      8.01 o 
   5  -1   8      725.49      667.31     15.25 o 
   6  -1   8      426.31      441.36     13.44 o 
   7  -1   8      244.68      281.72     13.92 o 
   8  -1   8        1.55       14.37     10.39 o 
 -12   0   8       64.42       53.36      9.55 o 
 -11   0   8      124.25      131.40      8.65 o 
 -10   0   8      150.96      168.53      8.20 o 
  -9   0   8      206.15      193.51      7.62 o 
  -8   0   8     1461.10     1463.59     19.37 o 
  -7   0   8        6.71        2.83      3.15 o 
  -6   0   8     3096.29     3001.73     29.48 o 
  -5   0   8        4.19        5.81      2.66 o 
  -4   0   8      930.20      958.85     10.44 o 
  -3   0   8     1682.57     1669.24     15.62 o 
  -2   0   8      223.17      222.49      4.64 o 
  -1   0   8     1279.97     1324.41     13.31 o 
   0   0   8      398.19      387.22      6.64 o 
   1   0   8     3759.03     3768.47     35.86 o 
   2   0   8       99.29       99.83      4.18 o 
   3   0   8       98.86       99.10      4.33 o 
   4   0   8     1181.66     1142.13     16.88 o 
   5   0   8       16.87       10.42      3.94 o 
   6   0   8       72.94       84.53      7.03 o 
   7   0   8      174.96      184.18     11.52 o 
   8   0   8       78.21       76.58     14.28 o 
 -12   1   8       53.82       56.21     10.83 o 
 -11   1   8       34.25       44.82      6.29 o 
 -10   1   8       25.17       27.03      5.43 o 
  -9   1   8       93.44       97.44      6.60 o 
  -8   1   8       21.23       20.84      4.70 o 
  -7   1   8      397.00      401.59      8.54 o 
  -6   1   8     1000.52      978.08     13.46 o 
  -5   1   8      154.15      144.50      5.01 o 
  -4   1   8      155.06      146.94      4.12 o 
  -3   1   8     3042.79     2963.86     19.41 o 
  -2   1   8      459.10      452.78      7.51 o 
  -1   1   8       49.82       42.74      2.83 o 
   0   1   8       49.50       50.80      3.03 o 
   1   1   8       99.64       99.52      3.40 o 
   2   1   8     5635.19     5646.24     39.30 o 
   3   1   8      783.49      779.72     10.99 o 
   4   1   8       45.21       48.07      3.80 o 
   5   1   8      241.78      242.34      9.10 o 
   6   1   8        7.64        6.09      5.26 o 
   7   1   8       71.06       72.99      7.51 o 
 -12   2   8      296.44      292.02     22.49 o 
 -11   2   8       44.96       68.31     10.27 o 
 -10   2   8       69.90       66.61      7.38 o 
  -9   2   8      590.74      572.64     12.80 o 
  -8   2   8     1249.98     1213.54     15.28 o 
  -7   2   8       51.57       50.91      3.45 o 
  -6   2   8      634.05      632.87      9.29 o 
  -5   2   8      631.80      635.63      9.80 o 
  -4   2   8     2044.39     2029.74     15.73 o 
  -3   2   8      460.61      455.53      6.55 o 
  -2   2   8     1443.07     1395.57     13.82 o 
  -1   2   8     2040.17     2034.57     16.28 o 
   0   2   8     1104.37     1074.77     11.53 o 
   1   2   8      481.35      519.99      8.42 o 
   2   2   8     1737.31     1686.17     17.12 o 
   3   2   8      240.63      242.33      7.21 o 
   4   2   8      695.05      655.06     11.42 o 
   5   2   8        1.40       -4.25      4.25 o 
   6   2   8       79.37       90.05      8.86 o 
   7   2   8      208.33      224.83     15.12 o 
 -12   3   8       35.86       51.83     12.34 o 
 -11   3   8      730.54      779.00     24.75 o 
 -10   3   8        0.66       -3.00      5.79 o 
  -9   3   8        6.43        4.11      4.82 o 
  -8   3   8       28.62       35.36      3.73 o 
  -7   3   8     1776.16     1728.23     18.37 o 
  -6   3   8      236.42      230.98      6.40 o 
  -5   3   8        4.82        8.94      2.15 o 
  -4   3   8      205.68      198.15      4.45 o 
  -3   3   8     1362.47     1289.66     11.47 o 
  -2   3   8      103.66      124.76      3.27 o 
  -1   3   8      527.75      505.11      6.98 o 
   0   3   8     1486.72     1423.84     13.79 o 
   1   3   8      909.54      899.01     11.56 o 
   2   3   8     1446.16     1424.88     17.93 o 
   3   3   8      148.47      142.16      5.87 o 
   4   3   8      363.59      355.50      9.28 o 
   5   3   8       49.04       44.20      5.11 o 
   6   3   8        1.17        7.83      6.22 o 
   7   3   8        5.25       32.15     22.42 o 
 -12   4   8      239.17      232.63     39.55 o 
 -11   4   8        2.84        7.09      6.18 o 
 -10   4   8      137.24      143.99      9.93 o 
  -9   4   8       75.39       71.91      6.14 o 
  -8   4   8      537.97      515.25     11.02 o 
  -7   4   8      215.03      219.63      7.12 o 
  -6   4   8      602.85      608.16     10.35 o 
  -5   4   8        2.47        4.15      2.46 o 
  -4   4   8      124.75      125.66      4.41 o 
  -3   4   8        5.55        6.75      2.14 o 
  -2   4   8     1527.84     1482.90     15.25 o 
  -1   4   8       11.63       11.19      2.45 o 
   0   4   8      212.09      207.94      6.28 o 
   1   4   8      464.62      435.12      8.23 o 
   2   4   8       29.12       39.81      3.95 o 
   3   4   8      747.63      714.82     13.88 o 
   4   4   8      139.94      154.51      7.71 o 
   5   4   8      373.34      376.80     11.72 o 
   6   4   8        1.02       -5.17      7.04 o 
   7   4   8      198.12      147.38     25.96 o 
 -12   5   8      166.18      169.16     27.75 o 
 -11   5   8      127.94      150.03     10.81 o 
 -10   5   8        6.60        4.63      5.46 o 
  -9   5   8        0.05        0.50      4.69 o 
  -8   5   8       10.81       13.92      3.60 o 
  -7   5   8       91.39       79.80      5.01 o 
  -6   5   8      433.28      413.96      8.69 o 
  -5   5   8     1118.14     1095.91     15.50 o 
  -4   5   8      113.05      108.94      4.06 o 
  -3   5   8       42.58       49.50      2.97 o 
  -2   5   8      773.95      784.56      9.97 o 
  -1   5   8     1859.34     1771.41     16.22 o 
   0   5   8      708.51      697.44     10.98 o 
   1   5   8       16.38       15.41      3.53 o 
   2   5   8       41.20       38.40      4.45 o 
   3   5   8      788.17      769.36     14.97 o 
   4   5   8      572.63      534.26     13.88 o 
   5   5   8       48.95       52.28      6.57 o 
   6   5   8        2.01       19.21     13.20 o 
 -12   6   8        9.06       13.85     14.77 o 
 -11   6   8      286.78      302.47     14.21 o 
 -10   6   8      365.18      388.62     14.18 o 
  -9   6   8        5.09       12.37      4.82 o 
  -8   6   8      117.53      121.93      6.58 o 
  -7   6   8      163.56      148.01      6.52 o 
  -6   6   8      283.53      289.26      8.01 o 
  -5   6   8        7.27        7.89      3.29 o 
  -4   6   8      148.89      139.09      5.36 o 
  -3   6   8        5.50        8.56      2.74 o 
  -2   6   8      709.00      693.60     11.84 o 
  -1   6   8      512.84      534.09     10.24 o 
   0   6   8       61.78       55.60      4.46 o 
   1   6   8      137.65      141.62      7.18 o 
   2   6   8        5.45       -2.22      4.60 o 
   3   6   8      112.65      105.35      7.21 o 
   4   6   8       12.33       14.97      4.91 o 
   5   6   8       93.70      121.01     12.27 o 
 -11   7   8       24.47       34.06     16.15 o 
 -10   7   8        4.46        4.17      5.78 o 
  -9   7   8       42.86       46.18      7.21 o 
  -8   7   8       10.82       13.43      4.42 o 
  -7   7   8        6.80       12.23      3.78 o 
  -6   7   8      520.65      501.16     10.30 o 
  -5   7   8     2366.18     2285.07     31.88 o 
  -4   7   8       36.90       49.41      3.92 o 
  -3   7   8       83.45       78.84      4.45 o 
  -2   7   8        5.56        4.38      3.09 o 
  -1   7   8       81.49       93.31      5.75 o 
   0   7   8      801.05      833.65     17.08 o 
   1   7   8      169.62      158.12      7.89 o 
   2   7   8       54.51       51.87      5.66 o 
   3   7   8      243.33      231.04     10.13 o 
   4   7   8        4.50        6.67      6.30 o 
   5   7   8      146.80      141.08     13.56 o 
 -10   8   8       76.17       83.36     13.05 o 
  -9   8   8      159.05      172.86      8.76 o 
  -8   8   8        4.34       -3.79      5.03 o 
  -7   8   8      314.70      307.37      9.33 o 
  -6   8   8       49.79       48.68      4.64 o 
  -5   8   8        4.88       15.04      3.88 o 
  -4   8   8      568.16      599.42     11.83 o 
  -3   8   8      147.61      161.78      6.91 o 
  -2   8   8      207.17      234.33      7.79 o 
  -1   8   8       26.27       30.90      5.24 o 
   0   8   8       41.19       29.12      4.83 o 
   1   8   8       23.05       20.97      4.78 o 
   2   8   8       93.87       99.64      7.50 o 
   3   8   8       12.15        8.86      6.56 o 
  -9   9   8       51.22       35.34      7.66 o 
  -8   9   8      222.93      233.94     10.10 o 
  -7   9   8      244.71      262.83      9.02 o 
  -6   9   8      502.85      493.31     12.44 o 
  -5   9   8      474.12      491.03     12.18 o 
  -4   9   8        4.59        8.92      4.50 o 
  -3   9   8      174.15      183.87      8.27 o 
  -2   9   8      117.76      141.01      7.79 o 
  -1   9   8      227.54      246.76     11.64 o 
   0   9   8      409.06      427.98     14.65 o 
   1   9   8      173.28      165.66      9.40 o 
   2   9   8       48.15       50.65     10.56 o 
  -9  10   8      251.77      251.12     22.02 o 
  -8  10   8       47.87       68.03     11.83 o 
  -7  10   8      121.28      132.61      7.77 o 
  -6  10   8        7.49       10.00      4.55 o 
  -5  10   8        8.03        8.32      4.85 o 
  -4  10   8      360.08      367.20     14.13 o 
  -3  10   8        2.99        4.86      7.08 o 
  -2  10   8      138.53      155.30     10.23 o 
  -1  10   8       35.59       46.86      6.55 o 
   0  10   8       52.64       50.22      9.53 o 
  -7  11   8      171.19      159.19     11.23 o 
  -6  11   8      107.07       99.48     16.08 o 
  -5  11   8       10.12        2.38      5.63 o 
  -4  11   8       68.31       42.18     17.80 o 
  -3  11   8      474.85      485.71     40.51 o 
  -2  11   8       57.90       63.04     20.43 o 
  -4 -12   9        7.37       11.36     11.71 o 
  -3 -12   9        4.54      -17.84     17.84 o 
  -2 -12   9       34.05       44.74     14.19 o 
  -1 -12   9      278.75      247.69     22.21 o 
   0 -12   9      332.47      326.55     19.50 o 
   1 -12   9      168.65      160.83     23.70 o 
   2 -12   9      128.38      167.06     24.94 o 
  -5 -11   9       63.56       43.51     10.94 o 
  -4 -11   9      281.66      317.07     23.07 o 
  -3 -11   9       33.57       36.20      5.60 o 
  -2 -11   9       36.55       39.12      6.53 o 
  -1 -11   9       74.73       71.32      6.53 o 
   0 -11   9      278.57      291.80     10.17 o 
   1 -11   9       64.62       73.43      6.09 o 
   2 -11   9       42.13       47.00      5.61 o 
   3 -11   9       57.62       68.79      6.78 o 
   4 -11   9      229.09      223.96     12.13 o 
   5 -11   9      118.75      120.27     24.16 o 
  -6 -10   9      164.51      137.14     10.93 o 
  -5 -10   9      658.60      682.64     16.30 o 
  -4 -10   9        7.79        4.51      4.75 o 
  -3 -10   9      664.12      680.64     15.63 o 
  -2 -10   9       46.86       53.80      6.61 o 
  -1 -10   9      365.50      367.47     11.25 o 
   0 -10   9      928.94      929.74     15.73 o 
   1 -10   9      668.48      689.10     14.45 o 
   2 -10   9       55.63       63.26      5.32 o 
   3 -10   9      188.99      192.44      8.39 o 
   4 -10   9      125.54      130.47      7.67 o 
   5 -10   9      297.30      306.43     19.55 o 
   6 -10   9      519.72      545.55     41.13 o 
  -8  -9   9       20.75       17.06      8.00 o 
  -7  -9   9      137.78      135.11      9.66 o 
  -6  -9   9      141.06      128.23      7.92 o 
  -5  -9   9      323.51      321.16     10.37 o 
  -4  -9   9     1433.12     1426.93     20.87 o 
  -3  -9   9       60.58       84.68      6.06 o 
  -2  -9   9       74.17       65.56      5.10 o 
  -1  -9   9       13.37       20.67      4.46 o 
   0  -9   9      371.24      371.20      9.75 o 
   1  -9   9       53.43       51.99      4.92 o 
   2  -9   9      703.68      711.34     13.50 o 
   3  -9   9      242.20      263.75      9.29 o 
   4  -9   9      145.95      149.97      8.20 o 
   5  -9   9        3.23        2.76      6.22 o 
   6  -9   9       45.40       25.43      7.87 o 
  -8  -8   9      777.55      763.83     24.35 o 
  -7  -8   9      618.39      622.89     14.15 o 
  -6  -8   9      519.27      505.44     12.02 o 
  -5  -8   9      106.50      116.77      6.66 o 
  -4  -8   9      484.74      473.82     11.62 o 
  -3  -8   9     1689.22     1628.44     22.27 o 
  -2  -8   9      111.31      110.67      6.39 o 
  -1  -8   9       46.02       43.13      4.32 o 
   0  -8   9      608.85      600.56     11.65 o 
   1  -8   9      875.76      900.01     15.11 o 
   2  -8   9       50.08       41.03      4.54 o 
   3  -8   9      226.94      222.07      8.29 o 
   4  -8   9       52.13       52.79      5.46 o 
   5  -8   9      245.64      234.43     11.87 o 
   6  -8   9       63.97       72.01      7.74 o 
   7  -8   9      227.19      236.45     31.18 o 
  -9  -7   9      683.49      733.60     48.21 o 
  -8  -7   9       68.33       66.72      7.72 o 
  -7  -7   9       99.13       96.27      5.76 o 
  -6  -7   9      146.01      154.39      6.69 o 
  -5  -7   9      189.22      182.91      7.04 o 
  -4  -7   9      271.65      271.99      7.33 o 
  -3  -7   9      886.11      879.85     17.28 o 
  -2  -7   9       79.48       83.45      5.93 o 
  -1  -7   9       57.64       55.65      4.77 o 
   0  -7   9      301.61      286.00      8.33 o 
   1  -7   9       58.15       58.15      4.64 o 
   2  -7   9      934.23      914.51     14.98 o 
   3  -7   9       82.14       82.41      5.98 o 
   4  -7   9       47.18       44.91      4.78 o 
   5  -7   9        0.93       17.22      5.90 o 
   6  -7   9      220.93      197.81     11.13 o 
   7  -7   9      263.10      281.26     32.50 o 
 -10  -6   9        9.98       -7.57     15.20 o 
  -9  -6   9       41.34       53.53      6.59 o 
  -8  -6   9      559.56      567.81     12.24 o 
  -7  -6   9      770.17      735.26     13.58 o 
  -6  -6   9       29.94       37.11      4.13 o 
  -5  -6   9        0.53        4.56      3.04 o 
  -4  -6   9      548.90      506.60     10.07 o 
  -3  -6   9       78.19       82.00      4.64 o 
  -2  -6   9     1715.32     1716.57     20.74 o 
  -1  -6   9     1887.03     1926.90     21.83 o 
   0  -6   9      141.07      147.35      5.81 o 
   1  -6   9     2778.64     2755.02     25.11 o 
   2  -6   9      159.10      168.31      7.23 o 
   3  -6   9      665.00      690.15     13.80 o 
   4  -6   9      384.62      349.02     10.09 o 
   5  -6   9        0.18       -4.30      4.30 o 
   6  -6   9      259.16      251.84     13.34 o 
   7  -6   9       84.36       85.03     14.37 o 
 -10  -5   9      133.27      156.27     12.71 o 
  -9  -5   9       92.60       93.56      7.71 o 
  -8  -5   9       11.06       16.67      3.90 o 
  -7  -5   9      766.51      764.96     12.84 o 
  -6  -5   9      490.16      500.83     10.13 o 
  -5  -5   9      200.53      198.84      6.16 o 
  -4  -5   9        6.19        9.25      3.04 o 
  -3  -5   9     2615.46     2567.31     32.66 o 
  -2  -5   9       93.50      111.70      5.53 o 
  -1  -5   9      680.01      648.53     12.45 o 
   0  -5   9      633.48      593.91     10.51 o 
   1  -5   9        5.67        7.17      2.95 o 
   2  -5   9     1910.43     1853.02     23.80 o 
   3  -5   9      261.26      237.02      8.16 o 
   4  -5   9      149.98      146.96      8.98 o 
   5  -5   9       71.64       75.29      5.72 o 
   6  -5   9       39.98       38.79      7.08 o 
   7  -5   9      101.35       99.90     18.68 o 
   8  -5   9      116.84       99.12     23.91 o 
 -11  -4   9        8.04       -5.87     21.65 o 
 -10  -4   9      561.78      589.36     18.89 o 
  -9  -4   9       57.21       65.03      6.57 o 
  -8  -4   9     1507.51     1510.49     19.97 o 
  -7  -4   9      637.92      640.92     12.58 o 
  -6  -4   9       71.20       79.33      5.67 o 
  -5  -4   9      202.25      216.39      6.51 o 
  -4  -4   9       42.85       46.97      3.60 o 
  -3  -4   9      173.05      183.24      5.76 o 
  -2  -4   9     6703.66     6603.38     47.84 o 
  -1  -4   9     2028.83     1991.57     21.79 o 
   0  -4   9       57.05       63.58      3.72 o 
   1  -4   9      104.89      103.32      4.75 o 
   2  -4   9       59.16       50.45      4.50 o 
   3  -4   9      572.56      562.16     11.98 o 
   4  -4   9      255.99      246.65      8.21 o 
   5  -4   9      334.96      341.68     17.98 o 
   6  -4   9       61.84       56.28      9.00 o 
   7  -4   9      118.28      121.66     11.40 o 
   8  -4   9        5.73       12.32     22.55 o 
 -11  -3   9       74.43       65.30      9.10 o 
 -10  -3   9        8.08       14.60      5.57 o 
  -9  -3   9       14.34       16.40      4.58 o 
  -8  -3   9       19.97       19.15      3.97 o 
  -7  -3   9      496.78      520.60     11.01 o 
  -6  -3   9      240.25      245.26      9.85 o 
  -5  -3   9      934.09      902.86     13.70 o 
  -4  -3   9     1170.09     1173.18     13.15 o 
  -3  -3   9      620.28      587.12     12.80 o 
  -2  -3   9       58.52       54.37      3.58 o 
  -1  -3   9      257.14      247.75      6.90 o 
   0  -3   9     2342.01     2188.44     18.26 o 
   1  -3   9       93.28       91.20      4.76 o 
   2  -3   9       37.77       33.92      3.95 o 
   3  -3   9      480.35      509.63     12.59 o 
   4  -3   9      621.88      681.66     16.44 o 
   5  -3   9      124.13      126.82      8.18 o 
   6  -3   9      197.82      197.90     12.10 o 
   7  -3   9      291.70      295.99     13.73 o 
   8  -3   9      576.86      561.67     45.31 o 
 -11  -2   9      181.65      196.58     10.45 o 
 -10  -2   9      767.22      805.62     18.49 o 
  -9  -2   9       32.20       30.64      5.02 o 
  -8  -2   9      117.73      124.12      6.26 o 
  -7  -2   9      240.30      235.79      9.01 o 
  -6  -2   9     2105.30     2028.81     21.40 o 
  -5  -2   9     2947.27     2908.94     27.65 o 
  -4  -2   9      466.91      482.91      8.51 o 
  -3  -2   9       72.42       72.37      4.01 o 
  -2  -2   9     1597.18     1531.24     16.74 o 
  -1  -2   9      258.64      242.01      6.80 o 
   0  -2   9      236.51      251.19      6.41 o 
   1  -2   9      444.80      452.46     10.59 o 
   2  -2   9       72.93       66.03      5.87 o 
   3  -2   9      462.09      446.56     13.37 o 
   4  -2   9      557.63      541.97     12.33 o 
   5  -2   9      672.82      679.12     17.69 o 
   6  -2   9      259.07      268.95     12.42 o 
   7  -2   9      631.34      612.45     18.79 o 
 -11  -1   9        5.91       18.13      5.64 o 
 -10  -1   9      204.92      188.98      8.40 o 
  -9  -1   9      370.84      346.51     10.35 o 
  -8  -1   9      195.56      201.99      6.94 o 
  -7  -1   9      940.14      880.01     13.40 o 
  -6  -1   9       11.04       11.95      3.25 o 
  -5  -1   9     1486.92     1503.24     16.85 o 
  -4  -1   9      369.01      337.22      7.16 o 
  -3  -1   9        5.07        7.77      2.58 o 
  -2  -1   9        3.01        5.78      2.72 o 
  -1  -1   9     1096.64     1106.80     14.36 o 
   0  -1   9     3161.04     3152.79     23.23 o 
   1  -1   9      213.57      238.17      7.44 o 
   2  -1   9      217.90      211.57      6.79 o 
   3  -1   9      306.05      313.48      8.98 o 
   4  -1   9       20.77       22.96      4.23 o 
   5  -1   9      123.10      126.93      8.35 o 
   6  -1   9      934.74      912.80     20.16 o 
   7  -1   9      292.93      318.62     15.36 o 
   8  -1   9      578.88      573.67     41.99 o 
 -12   0   9        2.02        1.04      9.79 o 
 -11   0   9      554.32      569.09     19.38 o 
 -10   0   9      376.86      367.88     12.89 o 
  -9   0   9      263.20      284.19      9.36 o 
  -8   0   9      830.26      805.91     14.59 o 
  -7   0   9      225.11      242.32      7.61 o 
  -6   0   9      954.78      966.73     14.16 o 
  -5   0   9      386.16      353.54      9.12 o 
  -4   0   9      737.45      718.32     10.55 o 
  -3   0   9      118.66      127.61      4.38 o 
  -2   0   9      369.94      384.35      7.06 o 
  -1   0   9       30.15       28.73      2.38 o 
   0   0   9      746.30      744.47      9.72 o 
   1   0   9      299.58      300.22      5.83 o 
   2   0   9      185.17      181.02      6.18 o 
   3   0   9       43.32       44.41      3.81 o 
   4   0   9     2019.20     1966.46     27.32 o 
   5   0   9      694.05      709.00     15.67 o 
   6   0   9      263.91      266.73     11.29 o 
   7   0   9      177.91      211.08     15.60 o 
 -12   1   9       35.59       37.94     11.51 o 
 -11   1   9       51.25       64.80      7.27 o 
 -10   1   9      530.40      552.86     15.41 o 
  -9   1   9      167.60      170.14      8.10 o 
  -8   1   9        1.62        5.63      3.62 o 
  -7   1   9      135.25      143.63      6.01 o 
  -6   1   9      793.39      762.95     12.73 o 
  -5   1   9     1405.92     1406.57     19.01 o 
  -4   1   9      159.80      152.56      4.77 o 
  -3   1   9     1727.57     1741.51     15.48 o 
  -2   1   9        3.80        8.12      2.25 o 
  -1   1   9      883.19      922.95     11.17 o 
   0   1   9      797.92      769.68      9.76 o 
   1   1   9      374.37      374.30      7.31 o 
   2   1   9     1187.81     1191.49     14.05 o 
   3   1   9       85.61       95.68      5.19 o 
   4   1   9      167.13      164.49      8.39 o 
   5   1   9      415.37      435.13     15.87 o 
   6   1   9      359.76      378.77     14.27 o 
 -12   2   9       28.42        7.35     10.80 o 
 -11   2   9       93.02       84.87      9.52 o 
 -10   2   9      245.62      235.36     10.45 o 
  -9   2   9     1352.73     1368.62     20.30 o 
  -8   2   9      181.39      170.87      6.71 o 
  -7   2   9       75.07       76.13      4.78 o 
  -6   2   9      350.95      351.59      8.03 o 
  -5   2   9      935.59      880.00     12.01 o 
  -4   2   9     2859.59     2786.84     19.28 o 
  -3   2   9      405.24      414.24      6.76 o 
  -2   2   9      390.00      389.63      7.15 o 
  -1   2   9       51.89       57.39      3.16 o 
   0   2   9     1041.74     1057.40     14.22 o 
   1   2   9      460.14      462.86      9.09 o 
   2   2   9      686.63      656.79     11.61 o 
   3   2   9       48.31       49.31      4.20 o 
   4   2   9      147.94      136.89      7.75 o 
   5   2   9       15.70        9.52      4.76 o 
   6   2   9       46.34       59.68     11.10 o 
 -12   3   9        4.16       16.69     17.82 o 
 -11   3   9      191.99      201.60     11.95 o 
 -10   3   9      139.81      147.03     10.07 o 
  -9   3   9       10.92       11.17      4.13 o 
  -8   3   9     1110.03     1083.72     17.71 o 
  -7   3   9      487.22      486.27      9.79 o 
  -6   3   9     2409.98     2279.92     22.28 o 
  -5   3   9      872.35      885.13     10.87 o 
  -4   3   9       68.85       60.40      2.99 o 
  -3   3   9      959.67      982.64     11.23 o 
  -2   3   9      156.13      162.48      4.73 o 
  -1   3   9       56.18       48.61      3.33 o 
   0   3   9       15.12       11.60      3.00 o 
   1   3   9      582.43      564.70      9.58 o 
   2   3   9      383.88      376.13      9.90 o 
   3   3   9        1.84        3.16      3.27 o 
   4   3   9      309.96      307.74     10.58 o 
   5   3   9      121.90      117.02     13.60 o 
   6   3   9       82.86       93.31     14.60 o 
 -12   4   9       79.91       62.23     19.85 o 
 -11   4   9       19.05       15.27      7.58 o 
 -10   4   9      253.76      248.02     12.53 o 
  -9   4   9      367.06      370.60     12.00 o 
  -8   4   9       85.93       78.56      5.66 o 
  -7   4   9       59.04       61.63      4.73 o 
  -6   4   9      540.95      560.68     10.36 o 
  -5   4   9      473.22      448.91      8.96 o 
  -4   4   9      314.58      322.46      6.95 o 
  -3   4   9      958.79      943.39     14.18 o 
  -2   4   9      210.69      222.39      6.14 o 
  -1   4   9       23.90       21.25      2.94 o 
   0   4   9       58.11       67.45      4.60 o 
   1   4   9       11.22       13.83      3.01 o 
   2   4   9     2043.15     2028.03     23.27 o 
   3   4   9        3.76       -3.25      3.67 o 
   4   4   9       19.85       29.99      4.93 o 
   5   4   9       14.61       15.28      5.71 o 
   6   4   9      258.49      217.18     24.90 o 
 -11   5   9        8.80        8.86      7.15 o 
 -10   5   9       26.12       28.30      6.09 o 
  -9   5   9      163.71      154.80      8.45 o 
  -8   5   9     1067.61     1066.42     16.85 o 
  -7   5   9       76.71       81.53      5.39 o 
  -6   5   9      107.45      106.24      5.27 o 
  -5   5   9       35.75       44.47      4.00 o 
  -4   5   9      112.33      116.82      4.70 o 
  -3   5   9       67.45       86.24      4.07 o 
  -2   5   9      291.48      276.94      7.48 o 
  -1   5   9     1069.11     1032.65     15.53 o 
   0   5   9      289.36      287.12      8.21 o 
   1   5   9      636.24      628.32     16.29 o 
   2   5   9       15.33        9.19      3.92 o 
   3   5   9      367.60      364.34     10.91 o 
   4   5   9      442.91      440.59     14.37 o 
   5   5   9       84.00       60.01     10.17 o 
 -11   6   9      234.52      302.47     24.87 o 
 -10   6   9        3.13       13.08      8.85 o 
  -9   6   9      177.93      184.61      9.27 o 
  -8   6   9      107.37      101.96      6.07 o 
  -7   6   9      141.94      135.43      6.55 o 
  -6   6   9      265.75      280.19      8.24 o 
  -5   6   9       17.88       11.25      3.56 o 
  -4   6   9      102.34      102.49      4.97 o 
  -3   6   9     1202.69     1122.57     13.95 o 
  -2   6   9       43.29       44.53      4.63 o 
  -1   6   9        4.97        3.51      3.86 o 
   0   6   9      100.63      104.83      6.82 o 
   1   6   9      219.65      229.25      8.35 o 
   2   6   9     1494.54     1486.11     27.03 o 
   3   6   9       11.86       22.08      5.57 o 
   4   6   9        2.07       -0.52      7.63 o 
 -10   7   9        1.55        2.93      7.01 o 
  -9   7   9        3.14       11.87      5.43 o 
  -8   7   9      398.57      400.17     13.63 o 
  -7   7   9      107.87      107.09      5.97 o 
  -6   7   9       12.84       13.07      3.70 o 
  -5   7   9       52.49       53.71      4.31 o 
  -4   7   9       66.18       55.89      4.30 o 
  -3   7   9      138.58      125.33      6.39 o 
  -2   7   9      346.00      339.07      9.18 o 
  -1   7   9      466.74      477.93     12.27 o 
   0   7   9       13.32       19.19      5.13 o 
   1   7   9       25.92       39.99      5.36 o 
   2   7   9       68.00       64.29      6.49 o 
   3   7   9      205.50      221.49     12.95 o 
   4   7   9      208.77      190.70     25.90 o 
 -10   8   9        1.13       -2.12     15.26 o 
  -9   8   9        5.58       -5.59      5.59 o 
  -8   8   9       13.61       12.91      5.05 o 
  -7   8   9      329.45      323.59      9.82 o 
  -6   8   9      120.23      122.24      6.45 o 
  -5   8   9       79.73       82.92      5.50 o 
  -4   8   9       20.61       16.96      5.05 o 
  -3   8   9      347.29      353.54     10.22 o 
  -2   8   9       41.80       53.99      5.03 o 
  -1   8   9      317.17      341.04     11.24 o 
   0   8   9      607.19      617.31     15.14 o 
   1   8   9      241.22      249.36     10.29 o 
   2   8   9      147.18      147.45     11.31 o 
  -9   9   9        6.75       11.12     10.99 o 
  -8   9   9      114.07      121.55      9.52 o 
  -7   9   9       67.37       76.30      6.29 o 
  -6   9   9      463.09      491.35     13.52 o 
  -5   9   9       25.06       34.50      5.31 o 
  -4   9   9       65.51       72.05      6.72 o 
  -3   9   9       71.11       73.19      6.61 o 
  -2   9   9      252.19      265.87     10.85 o 
  -1   9   9       92.53       96.74      7.57 o 
   0   9   9       11.82       10.25      6.77 o 
   1   9   9       58.86       86.56     16.18 o 
  -8  10   9       23.93      -12.69     15.44 o 
  -7  10   9      199.23      203.92     13.88 o 
  -6  10   9       27.27       29.26      8.08 o 
  -5  10   9      199.07      194.78     15.31 o 
  -4  10   9        9.29       12.36      7.26 o 
  -3  10   9       31.51       43.85      9.64 o 
  -2  10   9       12.79       15.84     11.62 o 
  -1  10   9      121.17      112.20     13.44 o 
  -4  11   9      208.10      268.70     22.84 o 
  -1 -12  10      229.91      194.16     28.46 o 
   0 -12  10       30.58       30.84     12.49 o 
  -4 -11  10      102.86      119.00     13.82 o 
  -3 -11  10      471.92      480.75     24.06 o 
  -2 -11  10       43.10       54.71     11.23 o 
  -1 -11  10      317.26      323.44     12.45 o 
   0 -11  10      642.67      656.06     14.98 o 
   1 -11  10      205.26      211.21     10.64 o 
   2 -11  10      102.95       83.75      9.11 o 
   3 -11  10       58.91       60.71      8.68 o 
   4 -11  10      188.69      194.48     14.62 o 
  -6 -10  10       14.90       -0.51     13.87 o 
  -5 -10  10        4.42        8.03      6.25 o 
  -4 -10  10      247.91      267.38     10.07 o 
  -3 -10  10       40.87       54.25      6.34 o 
  -2 -10  10     1181.87     1217.22     22.14 o 
  -1 -10  10      166.92      179.07      8.78 o 
   0 -10  10      233.24      237.82     11.68 o 
   1 -10  10      109.08      106.49      7.79 o 
   2 -10  10        4.38        4.12      5.04 o 
   3 -10  10       78.83       67.68      5.91 o 
   4 -10  10      156.71      179.13     10.02 o 
   5 -10  10      549.35      480.19     39.41 o 
  -7  -9  10      306.42      327.37     20.36 o 
  -6  -9  10      397.51      394.64     12.64 o 
  -5  -9  10     1251.10     1234.40     20.36 o 
  -4  -9  10       74.05       84.60      6.31 o 
  -3  -9  10       43.59       43.94      5.31 o 
  -2  -9  10       26.29       19.61      4.86 o 
  -1  -9  10      325.77      330.78     10.92 o 
   0  -9  10      765.69      778.55     15.11 o 
   1  -9  10        2.51       -0.99      4.66 o 
   2  -9  10       37.36       27.51      5.93 o 
   3  -9  10      838.64      843.20     17.44 o 
   4  -9  10      304.47      303.52     11.05 o 
   5  -9  10        4.39       -0.14      7.33 o 
   6  -9  10       31.23       25.49     16.15 o 
  -8  -8  10        0.30       -9.17      9.17 o 
  -7  -8  10      281.52      277.60     10.79 o 
  -6  -8  10      195.64      187.81      8.36 o 
  -5  -8  10      219.77      206.67      8.46 o 
  -4  -8  10      877.75      872.64     16.17 o 
  -3  -8  10       75.43       78.76      6.03 o 
  -2  -8  10      851.28      841.44     18.84 o 
  -1  -8  10      444.40      455.08     12.10 o 
   0  -8  10      149.70      136.69      7.23 o 
   1  -8  10       45.13       32.00      4.83 o 
   2  -8  10      559.49      555.19     14.46 o 
   3  -8  10      433.12      408.25     11.99 o 
   4  -8  10      356.68      364.98     11.50 o 
   5  -8  10      423.34      423.93     15.80 o 
   6  -8  10       10.18       -6.04     16.22 o 
  -9  -7  10      463.43      536.23     40.92 o 
  -8  -7  10       85.31       92.63      6.20 o 
  -7  -7  10      138.36      142.80      7.46 o 
  -6  -7  10      414.85      406.95     11.32 o 
  -5  -7  10      993.48      975.63     16.91 o 
  -4  -7  10      112.91      114.12      5.91 o 
  -3  -7  10       58.91       74.87      5.85 o 
  -2  -7  10       34.39       35.77      5.37 o 
  -1  -7  10       27.47       27.16      4.47 o 
   0  -7  10     1515.03     1482.02     18.99 o 
   1  -7  10      951.25      981.87     18.25 o 
   2  -7  10       27.35       24.71      5.28 o 
   3  -7  10      633.15      639.39     14.37 o 
   4  -7  10       47.64       53.67      5.86 o 
   5  -7  10      182.70      186.87     10.95 o 
   6  -7  10      654.38      697.82     46.08 o 
 -10  -6  10      119.88      123.08     23.09 o 
  -9  -6  10      257.61      242.74     16.44 o 
  -8  -6  10       23.29       20.85      4.60 o 
  -7  -6  10       43.34       49.27      5.11 o 
  -6  -6  10       53.10       50.21      4.73 o 
  -5  -6  10      717.66      699.16     13.15 o 
  -4  -6  10     1483.04     1439.41     18.83 o 
  -3  -6  10      244.38      252.79     10.21 o 
  -2  -6  10       39.75       40.38      5.02 o 
  -1  -6  10      313.72      307.24     10.01 o 
   0  -6  10       45.23       49.87      4.79 o 
   1  -6  10      738.30      738.85     14.60 o 
   2  -6  10      796.55      807.48     15.50 o 
   3  -6  10       13.09       12.42      4.63 o 
   4  -6  10      579.29      580.38     14.63 o 
   5  -6  10      169.29      159.54     14.20 o 
   6  -6  10        4.41       -0.08      6.33 o 
 -10  -5  10      355.33      352.36     34.19 o 
  -9  -5  10       90.88       82.82      7.18 o 
  -8  -5  10      416.45      451.37     11.57 o 
  -7  -5  10      127.48      150.58      6.99 o 
  -6  -5  10      445.55      435.98     10.27 o 
  -5  -5  10      973.70      990.56     14.22 o 
  -4  -5  10       10.55        9.89      3.51 o 
  -3  -5  10     2127.04     2088.93     24.75 o 
  -2  -5  10      325.54      307.55      8.60 o 
  -1  -5  10     1357.12     1346.47     19.59 o 
   0  -5  10     1571.01     1575.09     22.16 o 
   1  -5  10      193.66      212.42      8.01 o 
   2  -5  10      349.45      339.85     10.01 o 
   3  -5  10        3.91        3.73      4.04 o 
   4  -5  10      104.40      112.04      6.45 o 
   5  -5  10      211.30      203.71     16.39 o 
   6  -5  10      325.33      349.48     17.98 o 
   7  -5  10       14.26       20.52     17.02 o 
 -11  -4  10       26.30       -2.72     13.43 o 
 -10  -4  10      208.01      206.98     11.52 o 
  -9  -4  10     1024.69     1030.19     19.66 o 
  -8  -4  10      225.58      201.70      7.83 o 
  -7  -4  10        3.33        6.51      3.74 o 
  -6  -4  10      627.49      630.73     12.50 o 
  -5  -4  10      536.40      537.22     10.65 o 
  -4  -4  10      241.72      244.21      8.01 o 
  -3  -4  10       63.28       60.15      5.42 o 
  -2  -4  10      545.81      545.02     10.45 o 
  -1  -4  10      570.53      573.20     11.82 o 
   0  -4  10      930.19      891.08     18.03 o 
   1  -4  10      150.34      155.54      7.47 o 
   2  -4  10      841.07      835.06     15.09 o 
   3  -4  10       87.24       86.90      5.71 o 
   4  -4  10      147.58      166.12      8.68 o 
   5  -4  10       15.63       16.73      6.15 o 
   6  -4  10       28.02       30.23     10.35 o 
   7  -4  10      478.59      495.48     45.44 o 
 -11  -3  10       36.83       26.03      9.27 o 
 -10  -3  10        2.66       -4.12      5.34 o 
  -9  -3  10       56.23       61.19      5.83 o 
  -8  -3  10      806.79      837.34     14.88 o 
  -7  -3  10      240.74      234.29      7.91 o 
  -6  -3  10       95.55      104.74      5.68 o 
  -5  -3  10        1.49        1.41      3.57 o 
  -4  -3  10     1496.54     1435.44     16.79 o 
  -3  -3  10     2638.58     2600.80     23.15 o 
  -2  -3  10      100.70       92.16      4.72 o 
  -1  -3  10       88.36      104.82      4.76 o 
   0  -3  10       96.43       90.56      5.44 o 
   1  -3  10      866.13      885.05     15.26 o 
   2  -3  10       34.78       29.84      4.71 o 
   3  -3  10      741.72      708.46     14.88 o 
   4  -3  10      451.22      458.47     14.50 o 
   5  -3  10      296.35      267.45     22.55 o 
   6  -3  10       27.52       47.16      7.89 o 
   7  -3  10       22.69       39.59     17.55 o 
 -11  -2  10      620.91      631.92     23.18 o 
 -10  -2  10      269.70      280.96     10.38 o 
  -9  -2  10      201.38      220.61      8.37 o 
  -8  -2  10        7.24        9.94      3.68 o 
  -7  -2  10      427.78      406.09      9.72 o 
  -6  -2  10      481.28      452.04      9.95 o 
  -5  -2  10      365.77      327.02      8.37 o 
  -4  -2  10       35.66       50.15      3.81 o 
  -3  -2  10     1176.63     1179.83     15.58 o 
  -2  -2  10      869.98      860.92     12.85 o 
  -1  -2  10       12.72        9.75      2.89 o 
   0  -2  10      174.23      172.49      6.49 o 
   1  -2  10       27.19       22.61      3.78 o 
   2  -2  10     3149.63     3093.84     40.79 o 
   3  -2  10       37.88       42.57      5.09 o 
   4  -2  10       43.61       41.82      9.09 o 
   5  -2  10      268.70      269.13     12.22 o 
   6  -2  10       24.80       29.87      6.44 o 
   7  -2  10      368.20      347.53     33.73 o 
 -11  -1  10        1.96       -1.87      5.67 o 
 -10  -1  10       33.55       25.40      5.19 o 
  -9  -1  10       66.77       72.13      6.03 o 
  -8  -1  10     1908.88     1820.11     20.88 o 
  -7  -1  10     1375.12     1326.78     17.22 o 
  -6  -1  10        8.22        7.17      3.42 o 
  -5  -1  10       23.14       22.23      3.44 o 
  -4  -1  10      207.85      204.89      6.43 o 
  -3  -1  10      147.72      130.02      5.49 o 
  -2  -1  10     2167.75     2120.10     21.52 o 
  -1  -1  10     1537.97     1574.58     18.07 o 
   0  -1  10      276.96      278.22      8.75 o 
   1  -1  10      166.35      169.40      6.50 o 
   2  -1  10       29.69       27.27      4.37 o 
   3  -1  10      762.94      767.72     14.60 o 
   4  -1  10       15.13       11.85      5.15 o 
   5  -1  10        9.73        9.99      4.87 o 
   6  -1  10        3.33        3.91      7.39 o 
   7  -1  10       52.56       67.53     17.29 o 
 -12   0  10      206.69      203.40     28.00 o 
 -11   0  10      320.34      351.53     15.40 o 
 -10   0  10      213.33      208.30     10.98 o 
  -9   0  10       91.89       92.73      6.11 o 
  -8   0  10      107.12      112.51      6.54 o 
  -7   0  10      654.69      634.07     12.96 o 
  -6   0  10      375.61      373.03      9.21 o 
  -5   0  10      126.82      128.66      6.56 o 
  -4   0  10        2.05        3.93      2.59 o 
  -3   0  10     1027.78     1025.63     14.42 o 
  -2   0  10       93.93       79.06      5.03 o 
  -1   0  10       92.82      114.14      4.85 o 
   0   0  10     3062.62     3028.53     28.16 o 
   1   0  10      181.20      198.94      6.85 o 
   2   0  10      691.16      677.87     13.38 o 
   3   0  10       29.17       23.11      4.58 o 
   4   0  10     1063.16     1040.04     19.30 o 
   5   0  10      168.24      169.13      9.98 o 
   6   0  10       90.09      100.67      8.82 o 
 -12   1  10       94.97      107.18     22.56 o 
 -11   1  10       91.56       86.31      8.12 o 
 -10   1  10      581.39      562.57     15.88 o 
  -9   1  10       34.76       37.33      5.27 o 
  -8   1  10      530.74      501.73     11.12 o 
  -7   1  10      202.50      206.94      7.25 o 
  -6   1  10      188.98      181.64      7.03 o 
  -5   1  10      160.29      145.61      5.79 o 
  -4   1  10     1090.79     1076.32     12.54 o 
  -3   1  10       15.56       31.15      2.78 o 
  -2   1  10     5437.11     5239.28     36.59 o 
  -1   1  10      287.11      316.25      7.51 o 
   0   1  10      111.33      119.85      5.50 o 
   1   1  10      277.39      263.46      7.72 o 
   2   1  10      378.76      379.22     13.64 o 
   3   1  10      460.98      445.41     11.57 o 
   4   1  10        9.13       10.05      4.61 o 
   5   1  10      378.68      379.87     19.69 o 
   6   1  10       10.06       15.05     21.34 o 
 -12   2  10      453.10      448.51     40.69 o 
 -11   2  10        5.38        0.52      6.19 o 
 -10   2  10       16.69       17.42      5.53 o 
  -9   2  10      312.22      310.66     10.78 o 
  -8   2  10        1.18        3.29      3.91 o 
  -7   2  10      307.87      300.61      8.10 o 
  -6   2  10       37.40       36.75      3.56 o 
  -5   2  10     2030.21     2044.74     19.67 o 
  -4   2  10      142.37      147.89      4.54 o 
  -3   2  10      278.25      317.27      6.70 o 
  -2   2  10        3.66        2.93      2.26 o 
  -1   2  10      628.23      618.48      9.83 o 
   0   2  10      951.06      971.26     14.29 o 
   1   2  10       69.10       69.12      4.31 o 
   2   2  10        7.96        1.21      3.83 o 
   3   2  10      320.99      324.19      9.81 o 
   4   2  10       77.02       78.93      9.70 o 
   5   2  10      144.51      150.09     13.58 o 
   6   2  10      416.96      411.21     38.00 o 
 -11   3  10      376.76      420.26     18.07 o 
 -10   3  10      470.33      462.28     14.93 o 
  -9   3  10        1.67       -4.25      5.14 o 
  -8   3  10       10.02       14.96      4.07 o 
  -7   3  10      214.46      206.45      7.38 o 
  -6   3  10      616.97      570.39     11.36 o 
  -5   3  10      507.10      468.40      8.87 o 
  -4   3  10      337.25      344.46      8.04 o 
  -3   3  10       85.88       71.39      3.71 o 
  -2   3  10      405.31      397.65      8.17 o 
  -1   3  10      166.97      175.40      5.75 o 
   0   3  10      527.58      530.15     12.08 o 
   1   3  10       53.97       61.80      4.43 o 
   2   3  10       96.12       95.52      5.91 o 
   3   3  10       52.93       38.90      5.00 o 
   4   3  10      409.42      407.71     13.82 o 
   5   3  10      108.17      116.54     15.41 o 
 -11   4  10        3.44        2.09      7.86 o 
 -10   4  10       49.48       53.40      7.54 o 
  -9   4  10       35.44       36.50      6.26 o 
  -8   4  10        0.49        0.53      4.11 o 
  -7   4  10        0.71        3.82      3.83 o 
  -6   4  10       29.45       32.73      5.19 o 
  -5   4  10     1289.66     1322.36     17.24 o 
  -4   4  10       45.08       56.13      4.23 o 
  -3   4  10      116.90      118.15      4.90 o 
  -2   4  10       10.52       15.10      2.85 o 
  -1   4  10      252.12      266.01      7.99 o 
   0   4  10     1056.77     1048.53     14.71 o 
   1   4  10       72.79       81.81      5.16 o 
   2   4  10      207.95      196.89      7.79 o 
   3   4  10       14.53       15.40      4.90 o 
   4   4  10       18.77       18.65      5.78 o 
   5   4  10      391.07      392.17     33.91 o 
 -11   5  10      113.48      124.42     28.05 o 
 -10   5  10      192.98      206.03     10.14 o 
  -9   5  10      487.28      468.92     13.94 o 
  -8   5  10      188.27      177.58      8.06 o 
  -7   5  10      311.29      306.93     10.91 o 
  -6   5  10        2.50        2.00      3.84 o 
  -5   5  10      353.31      348.19      9.74 o 
  -4   5  10     1196.63     1208.03     17.87 o 
  -3   5  10      110.12      114.55      5.41 o 
  -2   5  10        2.02        6.62      3.15 o 
  -1   5  10        5.93        6.54      3.79 o 
   0   5  10      343.10      350.74     12.83 o 
   1   5  10       11.77       13.91      3.88 o 
   2   5  10      107.99       92.52      6.34 o 
   3   5  10        2.85       -2.20      5.46 o 
   4   5  10      363.02      339.53     24.65 o 
 -11   6  10        0.96       -2.66     13.83 o 
 -10   6  10      136.66      147.66     10.50 o 
  -9   6  10        3.54        1.98      5.23 o 
  -8   6  10       98.11      103.75      6.43 o 
  -7   6  10       90.44       85.15      5.70 o 
  -6   6  10      377.78      375.24     10.16 o 
  -5   6  10      257.20      262.98      9.14 o 
  -4   6  10        8.60       12.00      3.61 o 
  -3   6  10      769.16      741.13     13.76 o 
  -2   6  10       40.29       45.26      4.54 o 
  -1   6  10      149.03      151.03      6.66 o 
   0   6  10      360.07      362.07     11.28 o 
   1   6  10       47.32       46.64      5.61 o 
   2   6  10      251.84      247.08     10.56 o 
   3   6  10       13.60       11.59      7.91 o 
   4   6  10       14.33      -11.47     13.21 o 
 -10   7  10      231.03      247.40     53.13 o 
  -9   7  10      124.18      122.08      8.93 o 
  -8   7  10       22.41       19.08      5.01 o 
  -7   7  10       70.53       76.43      6.04 o 
  -6   7  10      441.19      468.87     11.76 o 
  -5   7  10      263.94      230.55      8.36 o 
  -4   7  10      278.98      274.92     10.30 o 
  -3   7  10       53.91       53.42      5.45 o 
  -2   7  10       93.51       89.55      5.60 o 
  -1   7  10        0.06       -0.67      4.45 o 
   0   7  10       84.67      100.25      7.12 o 
   1   7  10       14.50       15.43      4.68 o 
   2   7  10      365.12      334.29     16.37 o 
 -10   8  10        0.78       -8.52     18.18 o 
  -9   8  10       15.77       19.23      8.51 o 
  -8   8  10      320.01      345.95     13.16 o 
  -7   8  10       92.68      103.63      7.35 o 
  -6   8  10      213.06      194.41      9.00 o 
  -5   8  10       17.02       18.99      5.25 o 
  -4   8  10       10.73        8.76      4.86 o 
  -3   8  10      726.48      794.60     16.69 o 
  -2   8  10      167.11      155.50      8.49 o 
  -1   8  10       37.12       29.53      5.34 o 
   0   8  10        3.00        0.93      5.05 o 
   1   8  10      208.11      242.32     33.55 o 
  -9   9  10       34.52       37.58     17.32 o 
  -8   9  10       21.92       58.33     19.27 o 
  -7   9  10      160.79      142.17     11.89 o 
  -6   9  10      324.51      370.17     14.09 o 
  -5   9  10      488.40      482.70     13.73 o 
  -4   9  10      108.19       95.33      6.84 o 
  -3   9  10       73.58       66.44      7.17 o 
  -2   9  10       39.30       39.80      8.27 o 
  -1   9  10        5.86       -1.93      7.24 o 
   0   9  10       10.05       -5.48     10.75 o 
  -5  10  10       49.35       27.45     16.52 o 
  -4  10  10        9.15        5.66     10.40 o 
  -3 -11  11      355.73      372.02     36.17 o 
  -2 -11  11      183.48      136.73     24.01 o 
  -1 -11  11       93.85       95.22     10.67 o 
   0 -11  11      150.05      128.09     15.01 o 
   1 -11  11      470.44      424.27     29.70 o 
   2 -11  11       68.15       81.24     19.65 o 
  -5 -10  11      290.07      286.05     23.62 o 
  -4 -10  11       29.88       32.16      9.01 o 
  -3 -10  11      349.54      333.92     14.91 o 
  -2 -10  11      367.68      374.74     12.96 o 
  -1 -10  11       12.76       10.53      5.60 o 
   0 -10  11       74.62       69.77      6.39 o 
   1 -10  11       15.73       13.76      5.27 o 
   2 -10  11      717.05      736.32     19.16 o 
   3 -10  11        4.49       10.20      7.24 o 
  -7  -9  11       45.32       53.40     19.33 o 
  -6  -9  11       75.01       58.18      8.66 o 
  -5  -9  11      171.23      185.26      8.81 o 
  -4  -9  11      196.37      178.76      8.51 o 
  -3  -9  11      457.06      462.79     14.30 o 
  -2  -9  11      732.37      698.61     16.98 o 
  -1  -9  11      229.91      240.30     10.46 o 
   0  -9  11       13.31        9.83      4.76 o 
   1  -9  11      199.20      206.88     10.48 o 
   2  -9  11        5.20        3.28      5.37 o 
   3  -9  11      477.91      496.73     14.03 o 
   4  -9  11      505.91      536.94     19.73 o 
  -8  -8  11      148.37      182.20     19.22 o 
  -7  -8  11      506.64      508.96     17.31 o 
  -6  -8  11      460.74      487.19     13.89 o 
  -5  -8  11        0.92        8.15      4.79 o 
  -4  -8  11        0.97        2.45      4.87 o 
  -3  -8  11      325.84      342.59     12.00 o 
  -2  -8  11      273.78      265.20     11.51 o 
  -1  -8  11       22.10       20.79      7.16 o 
   0  -8  11       15.97       22.78      5.17 o 
   1  -8  11      319.35      314.79     11.35 o 
   2  -8  11      517.67      527.70     14.66 o 
   3  -8  11      141.33      144.47      7.92 o 
   4  -8  11      116.72      108.34      9.94 o 
   5  -8  11      285.99      224.51     31.36 o 
  -8  -7  11      287.26      280.43     14.16 o 
  -7  -7  11      286.24      277.75     12.09 o 
  -6  -7  11       83.66       87.72      7.38 o 
  -5  -7  11      171.06      162.76      7.82 o 
  -4  -7  11       31.28       24.87      4.57 o 
  -3  -7  11       15.18       20.62      4.74 o 
  -2  -7  11     1201.64     1159.49     21.44 o 
  -1  -7  11      138.33      140.86      8.09 o 
   0  -7  11      115.48      108.99      6.53 o 
   1  -7  11     1290.04     1285.50     20.71 o 
   2  -7  11        3.45       -2.60      4.64 o 
   3  -7  11     1697.58     1673.20     24.31 o 
   4  -7  11       65.75       57.85      8.44 o 
   5  -7  11      148.06      143.86     27.21 o 
   6  -7  11       18.04        4.53     17.36 o 
  -9  -6  11        3.12       14.94     10.43 o 
  -8  -6  11       63.23       74.59      6.86 o 
  -7  -6  11      262.40      280.65     10.40 o 
  -6  -6  11      219.97      245.52      9.12 o 
  -5  -6  11      737.95      755.54     14.25 o 
  -4  -6  11       14.04       20.33      4.45 o 
  -3  -6  11      345.81      347.75     11.50 o 
  -2  -6  11       38.51       28.06      6.50 o 
  -1  -6  11     1001.42      980.70     19.53 o 
   0  -6  11      992.51      959.14     18.23 o 
   1  -6  11      424.75      423.04     11.83 o 
   2  -6  11        1.36       -3.44      4.63 o 
   3  -6  11        8.93       13.39      4.55 o 
   4  -6  11      654.61      632.68     17.23 o 
   5  -6  11       45.82       47.67      8.29 o 
 -10  -5  11      546.09      527.85     29.50 o 
  -9  -5  11       22.45       32.48      5.61 o 
  -8  -5  11       23.16       19.31      4.62 o 
  -7  -5  11      166.78      152.88      9.01 o 
  -6  -5  11      674.28      655.21     14.70 o 
  -5  -5  11      422.41      425.48     11.12 o 
  -4  -5  11      544.33      556.89     13.21 o 
  -3  -5  11      228.63      206.36      9.01 o 
  -2  -5  11      953.67      959.47     17.65 o 
  -1  -5  11      202.18      212.13      8.03 o 
   0  -5  11      337.73      336.00     10.89 o 
   1  -5  11      454.75      440.74     12.52 o 
   2  -5  11        3.72        4.09      4.12 o 
   3  -5  11       22.68       26.85      4.77 o 
   4  -5  11      126.93      141.32      9.67 o 
   5  -5  11      410.54      390.87     16.61 o 
 -10  -4  11       23.13       23.48      7.07 o 
  -9  -4  11      330.05      353.99     12.07 o 
  -8  -4  11       96.20       97.11      6.33 o 
  -7  -4  11      573.96      578.64     12.75 o 
  -6  -4  11      130.09      144.51      6.91 o 
  -5  -4  11     1677.44     1650.65     22.51 o 
  -4  -4  11       81.81       79.78      5.11 o 
  -3  -4  11        7.50       18.49      3.84 o 
  -2  -4  11       15.42       15.82      3.84 o 
  -1  -4  11      476.13      491.13     11.40 o 
   0  -4  11     1058.78     1046.79     18.46 o 
   1  -4  11        6.01        3.46      4.07 o 
   2  -4  11       51.21       60.21      5.52 o 
   3  -4  11      294.21      286.76     11.21 o 
   4  -4  11        3.54        9.49      6.75 o 
   5  -4  11       54.14       80.02     10.13 o 
   6  -4  11      335.40      347.00     37.49 o 
 -11  -3  11      350.51      402.45     36.32 o 
 -10  -3  11       53.57       56.26      5.96 o 
  -9  -3  11       39.78       46.57      5.48 o 
  -8  -3  11      592.16      615.23     13.37 o 
  -7  -3  11      216.14      237.64      8.47 o 
  -6  -3  11       32.59       25.61      3.93 o 
  -5  -3  11       52.81       55.14      4.52 o 
  -4  -3  11     4121.88     3989.80     30.83 o 
  -3  -3  11       68.24       77.83      4.80 o 
  -2  -3  11     1065.57     1012.84     16.21 o 
  -1  -3  11       35.14       26.89      3.87 o 
   0  -3  11      258.07      251.17      9.99 o 
   1  -3  11      271.77      255.38      9.42 o 
   2  -3  11      402.65      385.84     14.54 o 
   3  -3  11      354.60      333.86     12.68 o 
   4  -3  11      816.65      795.80     22.10 o 
   5  -3  11      428.80      417.28     17.38 o 
   6  -3  11        3.22       10.05     15.05 o 
 -11  -2  11      115.87      120.48     20.62 o 
 -10  -2  11      949.21     1020.85     20.61 o 
  -9  -2  11      108.41      111.86      7.08 o 
  -8  -2  11      322.44      294.50      8.95 o 
  -7  -2  11      165.41      153.55      6.69 o 
  -6  -2  11     1031.20     1008.04     15.35 o 
  -5  -2  11     1325.32     1247.04     16.76 o 
  -4  -2  11      331.87      319.44      8.32 o 
  -3  -2  11     1267.81     1261.66     16.02 o 
  -2  -2  11       26.86       29.11      3.59 o 
  -1  -2  11      321.60      316.35      9.08 o 
   0  -2  11      692.42      690.48     13.61 o 
   1  -2  11      470.84      492.91     14.48 o 
   2  -2  11       80.19       99.98      7.68 o 
   3  -2  11       59.98       59.16      5.66 o 
   4  -2  11      149.71      152.96      9.84 o 
   5  -2  11      510.54      528.32     19.10 o 
   6  -2  11      160.41      179.65     19.07 o 
 -11  -1  11       34.87       47.77     10.08 o 
 -10  -1  11       43.64       47.38      7.84 o 
  -9  -1  11      678.70      706.12     15.30 o 
  -8  -1  11      113.92      108.68      6.27 o 
  -7  -1  11       93.97       93.42      5.75 o 
  -6  -1  11      581.16      595.91     11.60 o 
  -5  -1  11     1548.12     1543.80     19.50 o 
  -4  -1  11     1449.01     1460.51     17.29 o 
  -3  -1  11        9.72       13.57      3.43 o 
  -2  -1  11       61.86       59.75      4.68 o 
  -1  -1  11      171.63      141.51      6.91 o 
   0  -1  11      131.52      136.91      6.83 o 
   1  -1  11      228.02      203.39      8.39 o 
   2  -1  11     1313.11     1280.07     20.63 o 
   3  -1  11       39.61       46.87      6.06 o 
   4  -1  11       43.64       51.75      7.13 o 
   5  -1  11        6.72        3.50      5.63 o 
   6  -1  11       86.65       83.91     14.77 o 
 -11   0  11        1.37       -1.10      8.63 o 
 -10   0  11       57.77       62.10      6.93 o 
  -9   0  11       48.88       48.52      5.43 o 
  -8   0  11      794.92      790.06     16.25 o 
  -7   0  11        6.84        5.20      3.98 o 
  -6   0  11      222.76      209.76      8.40 o 
  -5   0  11       99.79      112.68      6.40 o 
  -4   0  11      276.14      245.74      7.74 o 
  -3   0  11      663.34      635.45     11.81 o 
  -2   0  11       25.53       34.40      3.74 o 
  -1   0  11      247.06      252.51      7.85 o 
   0   0  11      361.54      374.03     10.21 o 
   1   0  11      465.16      487.48     11.75 o 
   2   0  11      156.78      146.94      7.67 o 
   3   0  11      236.69      232.32      9.10 o 
   4   0  11      228.57      220.06      9.70 o 
   5   0  11      256.16      268.63     11.87 o 
   6   0  11       95.83       92.53     13.88 o 
 -12   1  11        1.74       44.53     17.77 o 
 -11   1  11      133.64      130.50     13.09 o 
 -10   1  11      262.81      253.38     10.41 o 
  -9   1  11      354.55      354.50     11.76 o 
  -8   1  11       29.43       23.32      5.24 o 
  -7   1  11      434.34      423.23     11.12 o 
  -6   1  11     1052.97     1052.20     16.79 o 
  -5   1  11      543.93      547.07     10.78 o 
  -4   1  11       40.46       23.12      5.23 o 
  -3   1  11      648.43      658.97     11.27 o 
  -2   1  11     1219.21     1145.31     14.61 o 
  -1   1  11       97.67       96.06      5.36 o 
   0   1  11      126.05      121.35      6.55 o 
   1   1  11       26.08       28.96      4.05 o 
   2   1  11      966.45      984.72     17.90 o 
   3   1  11       22.25       19.94      4.63 o 
   4   1  11       68.92       64.19      6.22 o 
   5   1  11       11.21       32.30     11.66 o 
   6   1  11       16.24       28.62     16.66 o 
 -11   2  11        1.51       16.51     16.29 o 
 -10   2  11      273.49      277.87     13.09 o 
  -9   2  11       90.79      100.38      7.93 o 
  -8   2  11     1294.84     1310.37     21.56 o 
  -7   2  11       74.87       72.96      6.15 o 
  -6   2  11       41.56       40.88      4.45 o 
  -5   2  11        1.83        3.67      3.42 o 
  -4   2  11      756.09      674.06     13.94 o 
  -3   2  11      390.09      426.40     12.17 o 
  -2   2  11      405.05      412.19      9.20 o 
  -1   2  11      247.50      238.02      7.16 o 
   0   2  11      280.92      288.20      8.52 o 
   1   2  11       27.97       27.30      4.21 o 
   2   2  11       11.13       13.61      4.68 o 
   3   2  11      478.09      497.81     15.64 o 
   4   2  11      112.34      127.42      8.69 o 
   5   2  11        9.56       19.71     14.24 o 
 -10   3  11      171.38      166.93     10.68 o 
  -9   3  11       12.26        6.08      5.20 o 
  -8   3  11        3.29       -1.06      3.89 o 
  -7   3  11      383.78      404.85     10.29 o 
  -6   3  11      619.73      627.87     13.09 o 
  -5   3  11       21.22       33.93      4.64 o 
  -4   3  11       29.66       27.68      3.67 o 
  -3   3  11      167.19      158.90      6.06 o 
  -2   3  11       64.75       66.53      4.68 o 
  -1   3  11      176.34      175.44      6.43 o 
   0   3  11      108.94      103.04      5.37 o 
   1   3  11       30.17       26.30      4.31 o 
   2   3  11      819.36      792.81     17.06 o 
   3   3  11       48.81       47.58      6.95 o 
   4   3  11      195.84      177.51     14.92 o 
 -11   4  11       43.72        1.90     16.41 o 
 -10   4  11       73.40       76.82      7.97 o 
  -9   4  11       60.46       51.53      6.08 o 
  -8   4  11      415.17      420.19     11.88 o 
  -7   4  11      295.25      267.67     10.13 o 
  -6   4  11       31.24       44.33      5.42 o 
  -5   4  11       23.49       41.42      5.44 o 
  -4   4  11      107.37      100.75      5.24 o 
  -3   4  11      242.97      248.99      7.46 o 
  -2   4  11     1094.72     1056.78     15.21 o 
  -1   4  11      286.71      300.90      8.89 o 
   0   4  11        1.98        3.48      3.89 o 
   1   4  11      214.47      220.05      8.91 o 
   2   4  11        1.16        2.06      4.49 o 
   3   4  11      321.73      353.98     13.49 o 
   4   4  11       33.39       28.00     10.38 o 
 -11   5  11      125.60      172.58     27.92 o 
 -10   5  11        8.02       13.57      6.40 o 
  -9   5  11      141.32      158.39      9.02 o 
  -8   5  11       93.32       90.68      6.62 o 
  -7   5  11      758.41      766.11     18.02 o 
  -6   5  11      217.18      233.51     11.24 o 
  -5   5  11       44.78       51.55      5.42 o 
  -4   5  11        4.64        0.49      3.97 o 
  -3   5  11       77.34       92.88      5.59 o 
  -2   5  11       23.85       26.36      4.42 o 
  -1   5  11      282.19      273.94      9.08 o 
   0   5  11     1040.08     1040.08     17.55 o 
   1   5  11       18.64       12.99      5.01 o 
   2   5  11      343.83      360.89     15.63 o 
   3   5  11        1.85        0.57      6.98 o 
 -10   6  11      360.74      383.23     23.08 o 
  -9   6  11       51.90       50.22      6.73 o 
  -8   6  11      286.20      292.70     10.48 o 
  -7   6  11       27.54       25.71      5.29 o 
  -6   6  11      136.68      140.47      7.52 o 
  -5   6  11      183.49      175.33      7.97 o 
  -4   6  11      645.04      605.67     15.68 o 
  -3   6  11       45.87       48.21      5.05 o 
  -2   6  11      672.74      646.25     13.97 o 
  -1   6  11       44.08       42.84      5.51 o 
   0   6  11       47.82       37.63      5.12 o 
   1   6  11      272.14      279.68     11.65 o 
   2   6  11       15.06       24.74      9.03 o 
   3   6  11       23.80       19.84     12.36 o 
 -10   7  11        3.02       23.80     15.36 o 
  -9   7  11       73.61       55.34     13.11 o 
  -8   7  11       24.86        9.88      5.82 o 
  -7   7  11      187.79      166.18      8.91 o 
  -6   7  11       84.36       98.10      6.48 o 
  -5   7  11      309.65      317.75     11.63 o 
  -4   7  11       21.82       19.24      6.94 o 
  -3   7  11        1.99       15.05      6.42 o 
  -2   7  11       36.88       41.35      5.76 o 
  -1   7  11      179.00      201.49      9.39 o 
   0   7  11      503.67      535.00     15.11 o 
   1   7  11        3.00        5.93      9.02 o 
  -9   8  11       25.63       20.25     17.05 o 
  -8   8  11       11.43       16.49     11.28 o 
  -7   8  11        2.47        2.92      6.06 o 
  -6   8  11       28.76       21.30      6.30 o 
  -5   8  11       46.56       55.21      8.01 o 
  -4   8  11      733.61      742.91     17.70 o 
  -3   8  11        0.95       12.18      5.54 o 
  -2   8  11      322.48      343.84     15.84 o 
  -1   8  11       16.91       27.07      7.40 o 
   0   8  11       45.99       35.63      9.54 o 
  -7   9  11        2.55        4.61     13.58 o 
  -6   9  11      190.63      228.47     30.37 o 
  -5   9  11      480.30      488.95     24.51 o 
  -4   9  11      143.94      145.55     16.27 o 
  -3   9  11       60.69       53.33     15.00 o 
  -1 -11  12        9.46        9.14     13.11 o 
  -4 -10  12        5.54       -0.70     12.60 o 
  -3 -10  12      263.86      227.24     20.43 o 
  -2 -10  12       15.53       19.63      8.73 o 
  -1 -10  12      161.94      163.38     12.99 o 
   0 -10  12      264.29      254.29     23.26 o 
   1 -10  12      346.67      326.87     26.92 o 
  -6  -9  12       57.66       38.61     15.12 o 
  -5  -9  12      226.30      205.86     21.14 o 
  -4  -9  12     1507.51     1488.34     24.97 o 
  -3  -9  12       24.01       17.99      6.15 o 
  -2  -9  12       13.33       12.26      5.19 o 
  -1  -9  12        6.77       11.35      5.55 o 
   0  -9  12      172.76      176.85     10.98 o 
   1  -9  12      208.79      206.21     10.96 o 
   2  -9  12       15.74        4.10      9.54 o 
   3  -9  12        0.99       -7.08      7.33 o 
  -7  -8  12      167.17      199.81     13.10 o 
  -6  -8  12      311.10      306.30     15.02 o 
  -5  -8  12      216.68      186.99      9.33 o 
  -4  -8  12       11.43       13.48      5.28 o 
  -3  -8  12      693.85      694.35     17.46 o 
  -2  -8  12      235.01      251.22     11.08 o 
  -1  -8  12       20.07       24.59      5.88 o 
   0  -8  12      327.46      336.95     18.38 o 
   1  -8  12       63.84       80.50      7.80 o 
   2  -8  12       63.61       69.55      6.88 o 
   3  -8  12      280.34      264.04     13.15 o 
   4  -8  12       29.87        7.44     13.17 o 
  -8  -7  12       92.29      107.60     13.33 o 
  -7  -7  12       73.01       64.12      7.96 o 
  -6  -7  12      450.34      426.21     13.18 o 
  -5  -7  12      642.34      674.31     16.17 o 
  -4  -7  12      321.21      299.64     10.35 o 
  -3  -7  12       11.51       14.40      5.15 o 
  -2  -7  12      182.00      206.50      9.91 o 
  -1  -7  12       14.48       20.01      5.23 o 
   0  -7  12        0.73       -0.75      5.76 o 
   1  -7  12        7.47       13.42      5.98 o 
   2  -7  12      960.68      949.48     19.92 o 
   3  -7  12      432.03      417.24     15.47 o 
   4  -7  12      149.91      167.03     13.80 o 
  -9  -6  12       36.02       25.37     10.78 o 
  -8  -6  12      812.62      763.55     19.53 o 
  -7  -6  12        6.12        4.65      5.06 o 
  -6  -6  12        6.85        8.38      4.85 o 
  -5  -6  12      519.20      533.75     13.13 o 
  -4  -6  12      354.97      353.27     11.53 o 
  -3  -6  12      724.45      718.61     18.01 o 
  -2  -6  12      229.66      251.04     11.15 o 
  -1  -6  12      607.33      611.32     15.68 o 
   0  -6  12      144.34      147.52      8.03 o 
   1  -6  12      752.03      765.13     17.39 o 
   2  -6  12       16.72       24.62      5.61 o 
   3  -6  12      509.02      507.38     13.70 o 
   4  -6  12      237.01      250.22     17.80 o 
   5  -6  12       66.48       82.95     21.53 o 
  -9  -5  12       68.58       76.96     12.68 o 
  -8  -5  12       92.57      112.64      7.60 o 
  -7  -5  12      936.54      944.33     22.34 o 
  -6  -5  12      197.12      188.86      8.98 o 
  -5  -5  12      420.23      423.35     11.56 o 
  -4  -5  12        2.02        4.70      4.22 o 
  -3  -5  12      657.57      634.45     15.28 o 
  -2  -5  12      188.17      197.14      8.83 o 
  -1  -5  12       93.78       91.96      6.34 o 
   0  -5  12      490.68      477.71     13.42 o 
   1  -5  12       30.71       32.82      5.20 o 
   2  -5  12     1159.79     1175.40     20.41 o 
   3  -5  12       14.58        6.06      4.65 o 
   4  -5  12        9.39       22.17      6.66 o 
 -10  -4  12      124.67      160.10     34.72 o 
  -9  -4  12      115.50      107.58      8.00 o 
  -8  -4  12      241.22      235.07      9.25 o 
  -7  -4  12       72.95       65.54      5.51 o 
  -6  -4  12      176.44      190.73      7.71 o 
  -5  -4  12       40.55       48.71      4.86 o 
  -4  -4  12       22.25       17.63      3.86 o 
  -3  -4  12        8.94       10.53      4.41 o 
  -2  -4  12     1751.35     1782.57     23.11 o 
  -1  -4  12      567.85      546.91     13.74 o 
   0  -4  12       18.43       18.42      4.80 o 
   1  -4  12       14.62       19.26      4.87 o 
   2  -4  12        9.39        8.02      5.12 o 
   3  -4  12      954.87      971.10     22.51 o 
   4  -4  12       49.35       62.23      9.73 o 
 -10  -3  12       17.63       39.68     11.83 o 
  -9  -3  12       42.43       33.41      5.43 o 
  -8  -3  12       35.97       43.91      5.11 o 
  -7  -3  12      596.54      576.90     12.62 o 
  -6  -3  12      423.75      424.12     10.67 o 
  -5  -3  12      426.93      413.45     10.32 o 
  -4  -3  12      106.70      123.50      6.00 o 
  -3  -3  12      321.93      319.56     10.67 o 
  -2  -3  12       22.82       27.47      4.47 o 
  -1  -3  12      326.47      328.41      9.74 o 
   0  -3  12      422.44      443.12     11.68 o 
   1  -3  12      167.18      182.16      9.26 o 
   2  -3  12       79.88       88.32      7.87 o 
   3  -3  12       96.25       95.61      8.09 o 
   4  -3  12      452.88      395.74     15.25 o 
   5  -3  12       92.76      100.40     25.43 o 
 -11  -2  12      247.97      300.82     34.74 o 
 -10  -2  12     1215.46     1234.77     26.24 o 
  -9  -2  12      168.08      181.70      8.82 o 
  -8  -2  12      192.36      198.62      7.90 o 
  -7  -2  12       96.12       97.97      5.93 o 
  -6  -2  12      615.58      570.36     11.97 o 
  -5  -2  12      126.42      125.90      6.63 o 
  -4  -2  12       65.32       76.22      5.31 o 
  -3  -2  12        2.99        1.39      3.61 o 
  -2  -2  12     1478.67     1512.37     23.75 o 
  -1  -2  12      235.58      225.86      8.50 o 
   0  -2  12      126.01      109.38      7.87 o 
   1  -2  12      609.63      576.69     16.40 o 
   2  -2  12      107.49      114.89      7.37 o 
   3  -2  12      366.63      363.83     14.28 o 
   4  -2  12        4.06        0.61      5.93 o 
   5  -2  12      312.09      292.03     23.47 o 
 -11  -1  12      100.01      115.00     27.49 o 
 -10  -1  12       43.57       44.23      6.17 o 
  -9  -1  12      179.07      170.57      8.34 o 
  -8  -1  12       67.15       69.89      5.79 o 
  -7  -1  12      147.84      141.22      7.08 o 
  -6  -1  12      254.15      264.82      9.22 o 
  -5  -1  12      392.61      383.97     10.65 o 
  -4  -1  12      129.71      113.52      5.68 o 
  -3  -1  12       21.45       25.70      3.68 o 
  -2  -1  12        2.38        2.99      3.64 o 
  -1  -1  12      497.85      497.98     13.13 o 
   0  -1  12      157.57      174.30      9.49 o 
   1  -1  12       14.66       16.76      4.58 o 
   2  -1  12       66.10       50.24      5.86 o 
   3  -1  12      281.19      274.09     12.53 o 
   4  -1  12      148.88      152.82      9.43 o 
   5  -1  12       40.26       36.96     11.42 o 
 -11   0  12      426.91      418.42     29.45 o 
 -10   0  12      270.88      275.20     11.24 o 
  -9   0  12        7.92        9.07      4.94 o 
  -8   0  12       67.26       75.61      7.16 o 
  -7   0  12      118.96      111.23      7.24 o 
  -6   0  12       34.29       37.38      5.24 o 
  -5   0  12      415.00      420.07     10.51 o 
  -4   0  12     1119.45     1109.60     16.77 o 
  -3   0  12       12.80        6.39      3.50 o 
  -2   0  12      129.19      147.16      7.05 o 
  -1   0  12       17.07       11.94      4.39 o 
   0   0  12      607.71      590.38     15.29 o 
   1   0  12      637.66      615.91     14.69 o 
   2   0  12       24.58       20.71      4.82 o 
   3   0  12       32.13       28.38      5.35 o 
   4   0  12      145.17      149.84      8.89 o 
   5   0  12      154.44      174.12     23.59 o 
 -10   1  12       29.26       21.64      6.26 o 
  -9   1  12       46.30       35.59      6.46 o 
  -8   1  12      463.19      479.22     13.69 o 
  -7   1  12       47.24       41.45      5.41 o 
  -6   1  12      186.78      192.22      8.67 o 
  -5   1  12      272.47      264.00      9.65 o 
  -4   1  12       47.37       42.93      5.03 o 
  -3   1  12      865.54      902.98     18.99 o 
  -2   1  12       13.68       17.25      4.36 o 
  -1   1  12     1145.44     1192.73     18.37 o 
   0   1  12     1160.73     1174.34     18.29 o 
   1   1  12        7.25       19.05      5.07 o 
   2   1  12       77.70       74.17      6.58 o 
   3   1  12       13.27       11.80      5.04 o 
   4   1  12       16.27       28.88      9.24 o 
 -10   2  12      236.94      261.05     13.34 o 
  -9   2  12      126.03      141.91      9.12 o 
  -8   2  12      302.90      280.79     10.69 o 
  -7   2  12       31.59       39.56      5.40 o 
  -6   2  12       48.35       27.12      4.66 o 
  -5   2  12      297.45      285.86      9.22 o 
  -4   2  12     2598.72     2498.72     29.33 o 
  -3   2  12       57.07       49.79      4.65 o 
  -2   2  12      354.28      358.19      9.02 o 
  -1   2  12      246.35      238.56      8.26 o 
   0   2  12        7.53        5.22      3.45 o 
   1   2  12      103.16      107.33      7.08 o 
   2   2  12       61.05       59.65      6.69 o 
   3   2  12       12.39       15.70      6.02 o 
   4   2  12      109.21      132.04     13.73 o 
 -10   3  12      102.94      124.72     17.37 o 
  -9   3  12       69.70       68.63      7.59 o 
  -8   3  12      233.98      251.51     11.18 o 
  -7   3  12        8.05        2.39      4.49 o 
  -6   3  12      242.42      227.25      9.27 o 
  -5   3  12       80.20       85.41      7.76 o 
  -4   3  12        8.57        6.92      3.84 o 
  -3   3  12     1158.97     1189.78     18.29 o 
  -2   3  12       19.80       24.09      3.91 o 
  -1   3  12       12.32        8.84      3.64 o 
   0   3  12      182.91      200.05      8.29 o 
   1   3  12      197.72      196.11     10.72 o 
   2   3  12       30.55       47.33      6.62 o 
   3   3  12       45.10       27.50      7.56 o 
   4   3  12      228.66      218.78     16.82 o 
 -10   4  12      104.23      149.01     18.14 o 
  -9   4  12       50.66       56.86      6.71 o 
  -8   4  12       81.27       80.53      8.98 o 
  -7   4  12       90.95       73.83      7.09 o 
  -6   4  12     1038.93     1047.41     23.23 o 
  -5   4  12      378.19      367.40     12.78 o 
  -4   4  12      457.10      480.84     12.30 o 
  -3   4  12        4.36        5.43      4.11 o 
  -2   4  12       30.97       31.89      4.62 o 
  -1   4  12       71.39       68.57      6.17 o 
   0   4  12       21.69       21.87      5.51 o 
   1   4  12       23.26       20.62      5.76 o 
   2   4  12      588.50      564.15     20.71 o 
 -10   5  12        3.12       -2.44      8.00 o 
  -9   5  12       40.00       40.00      7.78 o 
  -8   5  12      684.93      731.92     18.32 o 
  -7   5  12       22.16       17.47      5.54 o 
  -6   5  12      167.99      185.10      9.85 o 
  -5   5  12       18.51       21.21      5.36 o 
  -4   5  12        4.20        2.84      4.92 o 
  -3   5  12      775.22      798.05     17.27 o 
  -2   5  12      193.20      207.33     10.79 o 
  -1   5  12      167.40      161.15      9.66 o 
   0   5  12      134.80      136.94      8.48 o 
   1   5  12      176.65      173.79     16.86 o 
   2   5  12        2.45       -3.96     12.55 o 
 -10   6  12       10.87       26.32     15.64 o 
  -9   6  12       46.85       51.91     10.41 o 
  -8   6  12       15.18       18.22      5.56 o 
  -7   6  12       67.63       52.86      6.21 o 
  -6   6  12      652.21      636.80     16.66 o 
  -5   6  12      692.97      683.80     17.94 o 
  -4   6  12       38.49       48.77      6.53 o 
  -3   6  12       16.26        5.93      4.64 o 
  -2   6  12       69.12       87.30      7.41 o 
  -1   6  12       83.84       87.95      7.46 o 
   0   6  12        0.57        2.61     13.05 o 
   1   6  12        6.88        0.95      8.58 o 
  -9   7  12       71.54       53.19     17.00 o 
  -8   7  12      333.91      336.65     31.59 o 
  -7   7  12       77.55       76.56      8.79 o 
  -6   7  12      201.11      197.11     10.75 o 
  -5   7  12      383.69      381.97     14.10 o 
  -4   7  12       69.60       75.56      7.73 o 
  -3   7  12      124.21      141.74      9.43 o 
  -2   7  12      226.94      257.16     15.90 o 
  -1   7  12      226.53      227.45     20.55 o 
   0   7  12      176.05      206.67     31.34 o 
  -7   8  12      468.02      486.66     24.28 o 
  -5   8  12       18.07       20.18     10.02 o 
  -4   8  12       61.79       73.17     18.74 o 
  -3   8  12       90.83      140.15     24.99 o 
  -2   8  12        2.27       -7.64     10.32 o 
  -3 -10  13        1.53       15.27     15.17 o 
  -2 -10  13      830.78      838.86     56.86 o 
  -3  -9  13        0.22       15.60     11.27 o 
  -2  -9  13       42.42       50.49     10.66 o 
  -1  -9  13      823.94      823.85     31.10 o 
  -6  -8  13      405.63      396.74     38.55 o 
  -5  -8  13      179.75      160.84     26.93 o 
  -4  -8  13      127.52      121.69      8.58 o 
  -3  -8  13       10.27       12.94      5.88 o 
  -2  -8  13      286.71      273.05     12.51 o 
  -1  -8  13       22.99       16.94      6.54 o 
   0  -8  13       97.56      103.52     11.62 o 
   1  -8  13      203.89      231.19     18.28 o 
   2  -8  13        4.23       10.20     12.02 o 
   3  -8  13       39.13       13.93     20.15 o 
  -7  -7  13       49.44       54.00     12.96 o 
  -6  -7  13       59.71       64.94      7.74 o 
  -5  -7  13      367.38      367.29     12.61 o 
  -4  -7  13      111.93      120.89      7.54 o 
  -3  -7  13      278.54      266.86     12.34 o 
  -2  -7  13        5.59        9.05      5.95 o 
  -1  -7  13      141.68      156.48      9.16 o 
   0  -7  13       64.42       85.54      7.61 o 
   1  -7  13       64.27       51.11      7.13 o 
   2  -7  13      207.31      181.92     13.87 o 
   3  -7  13       66.55       39.35      9.87 o 
  -8  -6  13       79.40       82.68     14.78 o 
  -7  -6  13       88.35       82.24      7.53 o 
  -6  -6  13        5.22       13.13      4.95 o 
  -5  -6  13       39.86       36.86      5.47 o 
  -4  -6  13     1853.90     1866.10     25.23 o 
  -3  -6  13       40.19       38.90      6.95 o 
  -2  -6  13      200.71      220.59     11.18 o 
  -1  -6  13       34.06       24.30      5.33 o 
   0  -6  13      372.46      355.67     13.62 o 
   1  -6  13      688.02      738.27     16.88 o 
   2  -6  13        4.88        6.79      4.93 o 
   3  -6  13      139.02      135.32     11.34 o 
   4  -6  13       29.38       14.76     16.82 o 
  -9  -5  13       68.85      100.57     23.79 o 
  -8  -5  13      479.61      476.86     14.71 o 
  -7  -5  13      170.31      194.40      8.33 o 
  -6  -5  13      233.51      249.20      9.14 o 
  -5  -5  13      261.07      273.41      9.33 o 
  -4  -5  13      101.12       90.18      6.82 o 
  -3  -5  13      637.06      653.28     16.04 o 
  -2  -5  13        7.64        5.93      5.25 o 
  -1  -5  13      128.57      146.63      9.29 o 
   0  -5  13       40.03       39.41      5.35 o 
   1  -5  13      447.64      487.08     14.48 o 
   2  -5  13      140.03      135.09      8.68 o 
   3  -5  13       11.55       10.55      8.18 o 
  -9  -4  13       95.13      105.01     10.29 o 
  -8  -4  13       14.68       22.03      4.64 o 
  -7  -4  13       59.53       61.50      5.79 o 
  -6  -4  13      514.77      540.31     12.54 o 
  -5  -4  13      839.82      813.80     16.86 o 
  -4  -4  13     1012.35     1040.73     19.03 o 
  -3  -4  13       15.11       17.47      5.22 o 
  -2  -4  13      568.03      578.12     16.24 o 
  -1  -4  13       73.19       80.55      6.70 o 
   0  -4  13      177.42      184.82      8.46 o 
   1  -4  13       38.25       44.80      5.66 o 
   2  -4  13      236.96      259.21     11.63 o 
   3  -4  13      119.17      129.86     12.23 o 
 -10  -3  13       99.28      155.34     25.41 o 
  -9  -3  13        4.58        9.86      5.47 o 
  -8  -3  13     1090.41     1174.38     18.89 o 
  -7  -3  13        8.80        7.53      4.33 o 
  -6  -3  13      162.79      168.95      7.49 o 
  -5  -3  13       67.32       69.33      7.83 o 
  -4  -3  13      148.40      151.84      7.84 o 
  -3  -3  13     1389.25     1364.60     21.30 o 
  -2  -3  13       27.27       27.59      4.76 o 
  -1  -3  13       10.49       10.56      6.10 o 
   0  -3  13      194.33      201.68     11.80 o 
   1  -3  13      262.68      250.78     11.98 o 
   2  -3  13        8.90       13.00      7.33 o 
   3  -3  13      537.49      555.16     20.00 o 
   4  -3  13      226.55      239.16     30.38 o 
 -10  -2  13       87.58       94.26     14.71 o 
  -9  -2  13      222.60      234.38     13.41 o 
  -8  -2  13      167.78      153.05      7.79 o 
  -7  -2  13      663.80      632.59     14.14 o 
  -6  -2  13     1321.55     1290.15     19.73 o 
  -5  -2  13      645.44      650.70     13.66 o 
  -4  -2  13      170.33      173.14      7.96 o 
  -3  -2  13       54.20       60.11      5.57 o 
  -2  -2  13      207.35      225.07      8.99 o 
  -1  -2  13       93.92       89.67      8.75 o 
   0  -2  13       68.68       54.55      7.04 o 
   1  -2  13        1.88        1.62      4.61 o 
   2  -2  13      493.13      528.52     15.89 o 
   3  -2  13        3.59       -4.48      6.55 o 
   4  -2  13        9.86       -3.65     12.81 o 
 -10  -1  13       17.42       14.15      8.16 o 
  -9  -1  13       45.52       41.83      5.87 o 
  -8  -1  13      924.83      965.42     18.42 o 
  -7  -1  13       11.12       19.41      5.12 o 
  -6  -1  13       14.99       20.12      5.78 o 
  -5  -1  13      209.02      198.45      8.60 o 
  -4  -1  13      237.61      242.09      9.95 o 
  -3  -1  13      296.67      310.02     11.65 o 
  -2  -1  13      395.39      397.81     12.27 o 
  -1  -1  13      175.48      172.21      9.21 o 
   0  -1  13      121.56      115.47      7.34 o 
   1  -1  13      123.13      134.42      8.04 o 
   2  -1  13       29.42       31.93      6.35 o 
   3  -1  13     1131.71     1167.41     26.08 o 
   4  -1  13       52.60       54.86      9.88 o 
 -10   0  13       20.91       28.29     10.18 o 
  -9   0  13      181.60      174.53     12.56 o 
  -8   0  13       12.52       10.86      5.02 o 
  -7   0  13      696.40      676.23     16.19 o 
  -6   0  13      380.88      379.96     16.54 o 
  -5   0  13        4.69        8.36      4.62 o 
  -4   0  13       11.37       18.29      4.51 o 
  -3   0  13      149.44      152.12      8.35 o 
  -2   0  13      217.35      177.34      8.15 o 
  -1   0  13      446.35      458.90     13.43 o 
   0   0  13      811.37      791.59     18.18 o 
   1   0  13      295.24      321.34     12.37 o 
   2   0  13      711.23      712.23     17.18 o 
   3   0  13       13.35       16.27      6.26 o 
   4   0  13      180.84      162.29     17.54 o 
 -10   1  13      125.94      127.17     13.10 o 
  -9   1  13      212.40      235.19     14.32 o 
  -8   1  13      191.09      182.92      9.36 o 
  -7   1  13        7.12       -0.06      4.90 o 
  -6   1  13      330.59      335.23     11.42 o 
  -5   1  13      220.59      225.70      8.75 o 
  -4   1  13       42.32       59.18      6.86 o 
  -3   1  13       39.39       42.80      5.78 o 
  -2   1  13     1228.07     1203.87     20.27 o 
  -1   1  13      247.25      249.64      9.61 o 
   0   1  13        9.29       22.92      4.82 o 
   1   1  13       90.27      105.13      8.52 o 
   2   1  13        8.81        6.53      5.36 o 
   3   1  13      163.02      187.99     15.26 o 
 -10   2  13       46.79       43.19     12.59 o 
  -9   2  13      616.94      638.97     19.67 o 
  -8   2  13        0.41        0.78      5.04 o 
  -7   2  13      760.09      758.64     17.12 o 
  -6   2  13      231.10      248.69     10.01 o 
  -5   2  13        4.55        4.40      6.33 o 
  -4   2  13        6.20       12.65      4.20 o 
  -3   2  13       43.45       40.62      5.28 o 
  -2   2  13        3.73       14.16      4.36 o 
  -1   2  13      502.75      505.71     12.12 o 
   0   2  13      444.89      475.14     13.60 o 
   1   2  13        2.50       10.68      5.30 o 
   2   2  13       67.44       91.46     10.71 o 
   3   2  13        1.08        6.59     27.28 o 
 -10   3  13      261.88      272.17     23.29 o 
  -9   3  13      210.42      198.68     14.07 o 
  -8   3  13       46.89       46.73      7.19 o 
  -7   3  13       35.88       37.28      6.70 o 
  -6   3  13      315.77      318.14     13.51 o 
  -5   3  13      217.06      205.74     11.13 o 
  -4   3  13      291.47      297.79      9.93 o 
  -3   3  13        4.40        8.45      4.08 o 
  -2   3  13      246.45      256.98     10.37 o 
  -1   3  13       22.88       23.43      5.21 o 
   0   3  13        4.13       11.07      5.30 o 
   1   3  13      618.26      629.97     17.72 o 
   2   3  13       25.99       23.07      9.60 o 
 -10   4  13      211.38      203.43     20.80 o 
  -9   4  13      313.12      353.68     48.65 o 
  -8   4  13        0.16       -1.24      6.31 o 
  -7   4  13       41.40       37.89      6.73 o 
  -6   4  13      139.49      157.95     10.51 o 
  -5   4  13      281.45      284.30     12.79 o 
  -4   4  13        6.62       14.21      5.00 o 
  -3   4  13      392.64      393.54     12.91 o 
  -2   4  13       27.71       25.59      5.58 o 
  -1   4  13      752.38      801.18     19.61 o 
   0   4  13      134.94      133.90      9.99 o 
   1   4  13       25.93       36.20     12.29 o 
  -8   5  13      125.19      129.00     11.54 o 
  -7   5  13        0.37        2.09      6.19 o 
  -6   5  13      141.28      146.64     15.31 o 
  -5   5  13      105.80       87.89      7.94 o 
  -4   5  13       77.41       69.16      7.73 o 
  -3   5  13       53.50       62.10      7.57 o 
  -2   5  13       12.23       11.81      6.07 o 
  -1   5  13      136.00      145.24     11.00 o 
   0   5  13      147.37      151.64     18.69 o 
   1   5  13      483.53      516.49     30.32 o 
  -8   6  13       33.22       17.72     10.09 o 
  -7   6  13        0.89       -8.34      8.34 o 
  -6   6  13        1.03        1.44      6.22 o 
  -5   6  13       15.30        6.04      6.02 o 
  -4   6  13       23.40       28.24      6.03 o 
  -3   6  13      530.28      563.20     18.95 o 
  -2   6  13       14.60        0.95     13.62 o 
  -1   6  13      386.61      418.09     27.19 o 
   0   6  13       26.55       40.17     15.88 o 
  -5   7  13       46.62       43.14     10.35 o 
  -4   7  13      114.67       78.70     14.62 o 
  -3   7  13        1.76      -14.26     14.26 o 
  -2   7  13       87.72       84.04     21.27 o 
  -3  -9  14      247.32      310.45     36.00 o 
  -3  -8  14      264.39      284.64     34.92 o 
  -2  -8  14       45.93       54.29     14.47 o 
  -1  -8  14       48.51       67.64     21.18 o 
  -5  -7  14      113.64       89.08     20.92 o 
  -4  -7  14       65.33       69.45     10.30 o 
  -3  -7  14       16.05       18.11      9.74 o 
  -2  -7  14      890.22      906.56     19.38 o 
  -1  -7  14      285.21      291.80     12.37 o 
   0  -7  14       13.59       10.92     10.05 o 
   1  -7  14      119.60      108.42     26.62 o 
  -6  -6  14      294.38      321.11     16.10 o 
  -5  -6  14      150.66      141.33      7.61 o 
  -4  -6  14       50.57       52.36      6.26 o 
  -3  -6  14        8.31        9.75      5.96 o 
  -2  -6  14       80.78       86.11      7.49 o 
  -1  -6  14      501.10      552.37     17.06 o 
   0  -6  14      360.48      377.66     13.53 o 
   1  -6  14      142.01      140.78     13.03 o 
   2  -6  14        0.22       -8.83      8.83 o 
  -8  -5  14       63.63       56.62     11.45 o 
  -7  -5  14        2.25       -0.13      5.93 o 
  -6  -5  14      435.47      401.71     12.29 o 
  -5  -5  14      136.12      134.33      9.86 o 
  -4  -5  14       65.28       61.98      5.71 o 
  -3  -5  14        0.12       -0.91      5.63 o 
  -2  -5  14      825.68      845.09     20.67 o 
  -1  -5  14        5.42       14.55      5.64 o 
   0  -5  14      104.76      112.86      9.01 o 
   1  -5  14      612.53      621.75     16.88 o 
   2  -5  14        0.80       -0.92      7.44 o 
  -8  -4  14        0.92        2.56      6.47 o 
  -7  -4  14        5.13       22.75      5.02 o 
  -6  -4  14       50.09       46.69      5.61 o 
  -5  -4  14      217.92      214.37      9.60 o 
  -4  -4  14      152.08      146.23      8.00 o 
  -3  -4  14      515.55      544.51     18.17 o 
  -2  -4  14      210.38      210.52     12.67 o 
  -1  -4  14     1325.25     1357.97     28.61 o 
   0  -4  14      142.53      130.25     11.31 o 
   1  -4  14       18.20       19.15      5.59 o 
   2  -4  14       40.50       22.50      8.97 o 
   3  -4  14      157.44      141.85     25.94 o 
  -9  -3  14       37.83       44.41     10.70 o 
  -8  -3  14      206.94      226.35     10.64 o 
  -7  -3  14       74.99       64.13      6.83 o 
  -6  -3  14       88.59       90.61      6.80 o 
  -5  -3  14      443.67      469.46     13.34 o 
  -4  -3  14     1534.28     1528.23     23.41 o 
  -3  -3  14       40.89       42.67      5.68 o 
  -2  -3  14      182.26      191.18     14.64 o 
  -1  -3  14        1.87       13.14      6.02 o 
   0  -3  14      212.48      221.17     11.72 o 
   1  -3  14      278.95      274.92     13.10 o 
   2  -3  14       66.59       73.91      8.95 o 
   3  -3  14        0.58      -15.31     15.31 o 
 -10  -2  14      417.20      421.07     40.59 o 
  -9  -2  14      279.53      290.01     16.46 o 
  -8  -2  14       41.24       36.44      5.60 o 
  -7  -2  14      118.99      135.89      8.00 o 
  -6  -2  14      143.56      146.33      8.57 o 
  -5  -2  14        4.53       12.43      5.40 o 
  -4  -2  14        4.94       -4.32      4.63 o 
  -3  -2  14      794.27      794.94     23.68 o 
  -2  -2  14        1.57       -0.78      5.54 o 
  -1  -2  14      249.25      257.25     12.14 o 
   0  -2  14      289.57      292.91     11.39 o 
   1  -2  14       60.77       74.82      7.05 o 
   2  -2  14       20.30       29.17      7.30 o 
   3  -2  14       18.89       33.87     18.27 o 
 -10  -1  14       93.85       86.72     24.32 o 
  -9  -1  14       30.14       29.20     15.42 o 
  -8  -1  14      187.55      190.42     10.65 o 
  -7  -1  14      130.81      141.91     11.19 o 
  -6  -1  14        6.15       10.94      5.32 o 
  -5  -1  14      573.71      605.14     17.88 o 
  -4  -1  14      595.42      607.79     19.71 o 
  -3  -1  14        3.02        4.46      5.56 o 
  -2  -1  14        7.59       17.83      6.09 o 
  -1  -1  14       79.30       82.15      7.73 o 
   0  -1  14        3.26        5.65      4.84 o 
   1  -1  14      254.95      291.37     12.40 o 
   2  -1  14      170.13      158.61     11.45 o 
 -10   0  14      363.55      407.65     27.28 o 
  -9   0  14       50.17       72.01     10.31 o 
  -8   0  14       52.37       33.68      5.80 o 
  -7   0  14       34.50       38.70      6.89 o 
  -6   0  14        0.04       -5.17      5.17 o 
  -5   0  14      140.67      149.68     10.02 o 
  -4   0  14       38.48       43.76      7.89 o 
  -3   0  14     1177.18     1182.33     22.55 o 
  -2   0  14       19.30       36.26      6.24 o 
  -1   0  14        1.49        1.70      4.95 o 
   0   0  14        1.77       11.69      6.16 o 
   1   0  14      163.90      172.37     10.56 o 
   2   0  14       53.88       53.37      8.99 o 
 -10   1  14       22.96       22.24     16.40 o 
  -9   1  14       53.61       46.37      8.87 o 
  -8   1  14      141.64      133.32      9.21 o 
  -7   1  14      437.93      449.71     14.00 o 
  -6   1  14      260.65      296.51     12.23 o 
  -5   1  14      497.14      492.84     17.23 o 
  -4   1  14      104.76      126.60      8.47 o 
  -3   1  14        8.74       14.78      5.07 o 
  -2   1  14      347.80      334.84     13.05 o 
  -1   1  14      154.19      163.15      8.72 o 
   0   1  14      290.81      301.76     12.40 o 
   1   1  14      326.52      352.06     13.39 o 
   2   1  14       51.43       53.61     11.43 o 
  -9   2  14        1.52       12.17     18.27 o 
  -8   2  14      236.85      260.31     12.95 o 
  -7   2  14       11.04        8.62      5.38 o 
  -6   2  14        3.43       10.95      6.34 o 
  -5   2  14      115.19      131.16      9.47 o 
  -4   2  14       24.54       16.64      4.94 o 
  -3   2  14      670.70      675.01     16.11 o 
  -2   2  14        3.22        2.36      4.50 o 
  -1   2  14       44.35       31.78      7.06 o 
   0   2  14       30.91       34.99      5.59 o 
   1   2  14        7.05       11.81      9.74 o 
  -8   3  14       41.09       27.65      9.20 o 
  -7   3  14      196.60      216.36     12.14 o 
  -6   3  14      362.09      387.25     15.42 o 
  -5   3  14      195.97      215.49     11.73 o 
  -4   3  14       18.13       20.14      5.97 o 
  -3   3  14       60.90       71.09      6.77 o 
  -2   3  14      570.62      612.42     18.20 o 
  -1   3  14      136.64      145.26     11.44 o 
   0   3  14       29.09       33.55      9.21 o 
   1   3  14        3.75        3.73     10.99 o 
  -8   4  14      287.83      293.75     33.03 o 
  -7   4  14      124.74      117.96     13.69 o 
  -6   4  14       88.94      101.80      9.72 o 
  -5   4  14      403.52      423.86     15.87 o 
  -4   4  14      295.72      305.55     13.98 o 
  -3   4  14      100.72      113.33      8.48 o 
  -2   4  14        2.91        2.56      7.05 o 
  -1   4  14      253.60      277.38     27.17 o 
  -8   5  14       26.77       39.09     12.28 o 
  -7   5  14      694.37      670.55     37.61 o 
  -6   5  14      105.96      112.81     13.02 o 
  -5   5  14        1.15       16.57      8.70 o 
  -4   5  14      123.10      124.43     13.84 o 
  -3   5  14      154.91      172.73     25.11 o 
  -2   5  14       22.99       18.14     10.25 o 
  -1   5  14       63.26       70.94     18.54 o 
  -5   6  14       44.86       65.75     18.84 o 
  -4   6  14       88.44       94.69     21.70 o 
  -4  -7  15       88.95       83.51     22.08 o 
  -2  -7  15      760.53      678.66     49.62 o 
  -1  -7  15        0.93        6.97     13.25 o 
  -6  -6  15       15.70       34.62     18.02 o 
  -4  -6  15      260.04      251.58     25.83 o 
  -3  -6  15      744.75      743.01     50.45 o 
  -2  -6  15       63.04       60.38     17.42 o 
  -6  -5  15       40.20       55.38     13.28 o 
  -5  -5  15       35.32       32.82     11.77 o 
  -4  -5  15        1.09       -0.69      8.49 o 
  -3  -5  15       13.09        9.28      7.04 o 
  -2  -5  15       77.36       80.94     11.03 o 
  -1  -5  15      165.87      154.26     35.46 o 
   0  -5  15      439.36      473.33     31.13 o 
   1  -5  15       77.19       92.70     21.42 o 
  -7  -4  15       27.46       22.13     14.35 o 
  -6  -4  15      232.67      237.41     18.00 o 
  -5  -4  15      731.75      737.06     17.26 o 
  -4  -4  15      300.78      340.22     12.88 o 
  -3  -4  15      381.50      437.45     15.62 o 
  -2  -4  15      115.14      123.68     10.39 o 
  -1  -4  15       30.83        5.60      8.03 o 
   0  -4  15        7.59       12.63     11.13 o 
   1  -4  15        5.12       19.22      9.66 o 
  -8  -3  15       47.70       39.87     12.65 o 
  -7  -3  15      906.63      889.41     27.87 o 
  -6  -3  15       31.92       32.51      6.95 o 
  -5  -3  15        1.81       10.57      5.27 o 
  -4  -3  15      253.79      243.38     10.52 o 
  -3  -3  15       41.77       25.28      6.99 o 
  -2  -3  15       91.91      124.38     11.36 o 
  -1  -3  15      254.54      241.54     13.75 o 
   0  -3  15      245.69      244.45     15.36 o 
   1  -3  15      179.20      182.46     16.55 o 
  -8  -2  15       33.18       -3.29      9.93 o 
  -7  -2  15       23.93       12.70      9.95 o 
  -6  -2  15      415.39      445.81     16.63 o 
  -5  -2  15      278.11      297.31     13.66 o 
  -4  -2  15      205.90      230.46     19.71 o 
  -3  -2  15      124.41      134.32     15.76 o 
  -2  -2  15       94.41      123.65     11.89 o 
  -1  -2  15        3.88        1.10      5.38 o 
   0  -2  15       86.22       90.14      8.55 o 
   1  -2  15       38.19       14.85      9.55 o 
  -8  -1  15        1.39        3.99      8.43 o 
  -7  -1  15       88.81      109.60     17.86 o 
  -6  -1  15       57.87       56.28      8.37 o 
  -5  -1  15       57.39       71.48      9.20 o 
  -4  -1  15       93.82       87.37      9.62 o 
  -3  -1  15       19.41       10.73      8.25 o 
  -2  -1  15        2.00       -2.46      5.78 o 
  -1  -1  15      303.47      328.40     15.48 o 
   0  -1  15      108.48      117.31     10.15 o 
   1  -1  15        4.53        4.47     10.58 o 
  -8   0  15       33.00       33.56      7.91 o 
  -7   0  15        0.62        6.54      6.56 o 
  -6   0  15      275.14      304.53     14.40 o 
  -5   0  15      117.62      115.01     10.80 o 
  -4   0  15       85.83       94.20      8.78 o 
  -3   0  15        0.67        7.47      6.00 o 
  -2   0  15      188.69      197.15     12.28 o 
  -1   0  15        7.15       15.75      5.19 o 
   0   0  15      244.27      231.89     13.25 o 
   1   0  15      697.56      700.59     41.95 o 
  -9   1  15      388.19      381.51     37.93 o 
  -8   1  15       32.77       32.99      9.30 o 
  -7   1  15        0.60        1.06      6.81 o 
  -6   1  15       12.31       10.55     12.96 o 
  -5   1  15      305.28      305.43     15.72 o 
  -4   1  15        8.82       16.26      7.89 o 
  -3   1  15      413.69      425.75     14.37 o 
  -2   1  15      218.10      216.05     10.89 o 
  -1   1  15      540.17      554.46     17.94 o 
   0   1  15       10.58        4.11      7.45 o 
   1   1  15       53.90       48.29     17.42 o 
  -8   2  15      117.39      113.13     16.58 o 
  -7   2  15        0.21       -5.00      9.45 o 
  -6   2  15      181.98      207.50     15.07 o 
  -5   2  15      274.81      277.38     15.22 o 
  -4   2  15      341.49      341.17     13.20 o 
  -3   2  15      119.00      130.04      8.63 o 
  -2   2  15        2.51        2.89      6.65 o 
  -1   2  15       47.98       38.52      8.77 o 
   0   2  15      174.69      200.24     25.37 o 
  -8   3  15        2.35        6.57     15.40 o 
  -7   3  15        4.55       19.51     16.42 o 
  -6   3  15       21.06       -0.89     13.41 o 
  -5   3  15      105.49       92.40     17.79 o 
  -4   3  15        8.33        2.54      7.45 o 
  -3   3  15      761.83      730.68     24.77 o 
  -2   3  15        1.64       28.19     16.36 o 
  -6   4  15        2.64       -6.00     17.44 o 
  -4   4  15      270.07      294.54     24.21 o 
  -3   4  15       62.18       69.77     17.15 o 
  -4  -5  16       62.05       69.00     13.11 o 
  -6  -4  16       78.23       90.08     29.36 o 
  -5  -4  16      133.56      141.86     17.17 o 
  -6  -3  16       80.32       56.54     13.10 o 
  -7  -2  16      211.73      214.81     29.62 o 
  -6  -2  16      213.05      244.87     30.16 o 
  -5  -2  16      247.60      220.74     28.70 o 
  -2  -2  16      522.31      594.99     48.06 o 
  -1  -2  16       43.71       25.24     16.26 o 
  -6  -1  16        6.82      -17.23     17.23 o 
  -5  -1  16      262.15      238.16     29.57 o 
  -4  -1  16       62.81       74.69     18.18 o 
  -3  -1  16      208.96      257.02     22.51 o 
  -2  -1  16       12.15        5.22     13.50 o 
  -1  -1  16      108.85       95.22     15.33 o 
  -5   0  16       27.71       15.65     26.46 o 
  -4   0  16      446.99      484.15     40.03 o 
  -3   0  16        5.52        8.93     11.55 o 
  -2   0  16      558.94      601.16     26.61 o 
  -1   0  16      233.25      268.95     32.52 o 
  -5   1  16      242.31      276.96     23.32 o 
  -4   1  16      781.69      833.67     30.33 o 
  -3   1  16      129.23      135.56     10.70 o 
  -2   1  16        5.29        9.52      7.02 o 
  -4   2  16      541.11      536.80     52.59 o 
  -3   2  16       37.97       30.96     15.96 o 
                                                 
